# Supplementary material for: Genomic regions under selection in the feralization of the dingoes
Source: Nat Commun. 2020 Feb 3;11:671. doi: 10.1038/s41467-020-14515-6 (PMC6997406; doi:10.1038/s41467-020-14515-6)
Supplement: Supplementary file 11 — Source Data [file 41467_2020_14515_MOESM11_ESM.xlsx]

## Sheet: fig1.B
	PC1	PC2
#eigvals	6.316	4.077
CHW	0.1885	-0.0318
CRW	0.1734	0.047
Dingo	-0.0921	-0.1763
FAMBAFG00001	-0.0222	0.0924
FAMBALM00001	-0.0314	0.0519
FAMBBEM00001	-0.0305	0.099
FAMBCHI00001	-0.0303	0.0981
FAMBDIN00001	-0.0905	-0.1702
FAMBDIN00002	-0.0999	-0.207
FAMBDIN00003	-0.095	-0.1875
FAMBDIN00004	-0.0998	-0.2043
FAMBDIN00005	-0.0865	-0.1519
FAMBDIN00006	-0.0897	-0.1619
FAMBDIN00007	-0.0925	-0.1779
FAMBDIN00008	-0.0949	-0.1875
FAMBDIN00009	-0.0977	-0.2007
FAMBDIN00010	-0.097	-0.1984
FAMBESL00001	-0.0286	0.0766
FAMBFIL00001	-0.0279	0.09
FAMBGAL00001	-0.0277	0.0923
FAMBGNE00001	-0.0305	0.0972
FAMBGRD00001	-0.0328	0.0402
FAMBGSD00001	-0.0333	0.104
FAMBJAM00001	-0.0307	0.0964
FAMBLAH00001	-0.029	0.092
FAMBMEN00001	-0.0302	0.0984
FAMBNGS00001	-0.093	-0.1819
FAMBNGS00002	-0.0931	-0.1832
FAMBPEN00001	-0.03	0.0992
FAMBSAM00001	-0.0287	0.0803
FAMBSIH00001	-0.0305	0.0505
FAMBSLO00001	-0.0248	0.0952
FAMBSWL00001	-0.0285	0.0917
FAMBTIM00001	-0.0318	0.0398
FAMICHN00001	-0.0323	0.0496
FAMICHN00002	-0.0484	-0.0156
FAMICHN00003	-0.0423	0.005
FAMICHN00004	-0.0351	0.0484
FAMICHN00005	-0.0306	0.0465
FAMICHN00006	-0.0308	0.0464
FAMICHN00007	-0.0301	0.0472
FAMICHN00010	-0.048	-0.0171
FAMICHN00011	-0.047	-0.0131
FAMICHN00012	-0.0338	0.0451
FAMICHN00014	-0.0264	0.0466
FAMICHN00015	-0.0341	0.0489
FAMICHN00016	-0.0342	0.0638
FAMICHN00017	-0.0337	0.0606
FAMICHN00019	-0.0262	0.0664
FAMICHN00021	-0.0487	-0.016
FAMICHN00023	-0.0496	-0.0151
FAMICHN00025	-0.0503	-0.0262
FAMINGR00001	-0.0135	0.1123
FAMINGR00002	-0.0106	0.116
FAMINGR00003	-0.0091	0.1149
FAMINGR00004	-0.0155	0.1091
FAMIVNM00001	-0.05	-0.0177
FAMIVNM00002	-0.0503	-0.0209
FAMIVNM00003	-0.0492	-0.0181
FAMIVNM00004	-0.0492	-0.0166
FAMIVNM00005	-0.0499	-0.0163
ID125	-0.0196	0.0893
ID137	-0.0201	0.0908
ID165	-0.0222	0.0866
ID168	-0.0248	0.061
ID60	-0.0174	0.0774
ID91	-0.0178	0.0723
IN01	0.2004	0.0494
IN18	-0.0559	-0.0418
IN23	-0.0538	-0.0401
IN29	-0.055	-0.0397
IR01	0.1969	0.0539
IT01	0.1777	0.0583
LUPWCHN00001	0.1838	-0.0073
LUPWCHN00003	0.1773	-0.0133
LUPWCHN00008	0.187	0.0073
LUPWCHN00009	0.1896	0.0081
LUPWCHN00010	0.1881	0.0078
LUPWCHN00013	0.1833	0.0067
LUPWRUS00001	0.1771	0.0158
LUPWRUS00002	0.1745	0.0093
LUPWRUS00003	0.1702	0.0484
LUPZCHN00002	0.1855	-0.0111
LUPZCHN00005	0.1868	-0.0286
LUPZCHN00006	0.1919	-0.0297
PG115	-0.0439	0.0303
PG122	-0.0419	0.0399
PG84	-0.0431	0.0341
PO01	0.1839	0.063
SP01	0.1489	0.0699
TI09	0.2644	-0.3653
TI32	0.2611	-0.3505
TW04	-0.0412	0.0277
VN21	-0.0491	-0.0199
VN37	-0.0484	-0.0218
VN4	-0.0511	-0.0201
VN42	-0.0479	-0.0167
VN59	-0.0488	-0.017
VN76	-0.0474	-0.015
YJ1	-0.0483	-0.0063
YJ10	-0.0499	-0.0062
YJ2	-0.049	-0.0033
YJ3	-0.0491	-0.011
YJ4	-0.0481	-0.0029
YJ5	-0.0493	0.0005
YJ6	-0.0454	0.0102
YJ7	-0.0482	-0.0086
YJ8	-0.0476	0.0026
YJ9	-0.0461	0.0099

## Sheet: fig1.C
	PC1	PC2
#eigvals	0.637185	0.501358
Dingo	-0.218561	0.0364792
FAMBDIN00001	-0.211337	0.0537463
FAMBDIN00002	-0.00770496	0.0346936
FAMBDIN00003	-0.0594305	0.0943419
FAMBDIN00004	0.0174683	0.0353667
FAMBDIN00005	-0.197571	-0.867886
FAMBDIN00006	-0.179763	0.461688
FAMBDIN00007	-0.224987	0.0251437
FAMBDIN00008	-0.0953189	0.0657244
FAMBDIN00009	-0.0642619	0.0935931
FAMBDIN00010	-0.00606666	0.0401734
FAMBNGS00001	0.621532	-0.0368231
FAMBNGS00002	0.618182	-0.0369154

## Sheet: fig4. A
BIN_START	BIN_END	PBS			position	iHS
24860000	24880000	0.0585276			24872958	0.233502
24880000	24900000	0.0737998			24875287	3.43267
24900000	24920000	0.0589202			24876715	0.145252
24920000	24940000	0.0579398			24882756	0.0943083
24940000	24960000	0.113768			24885325	0.245743
24960000	24980000	0.088623			24885340	0.245743
24980000	25000000	0.0474676			24886059	0.0293018
25000000	25020000	0.0094867			24891113	0.0293018
25020000	25040000	0.02125			24893055	1.62196
					24893636	1.62196
					24895031	0.137771
					24895819	0.940501
					24896309	0.912195
					24900065	0.443462
					24901032	1.77604
					24902889	1.008
					24904884	0.424654
					24905368	0.972282
					24909312	0.416544
					24912743	1.96611
					24914474	0.76188
					24917129	2.74399
					24917214	2.94362
					24922223	2.84756
					24923652	3.86033
					24924195	2.2673
					24924201	2.18843
					24924467	3.79488
					24925326	3.51539
					24925526	0.783029
					24926183	0.830768
					24932754	0.0294305
					24936033	0.225936
					24936955	0.225936
					24937393	0.225936
					24937825	0.225936
					24937937	0.225936
					24938249	2.80296
					24938310	0.0541999
					24938363	4.00658
					24938472	3.73466
					24938669	3.3262
					24938717	3.27161
					24939199	3.17907
					24939748	2.36694
					24940108	2.36694
					24940746	2.36694
					24941197	3.40228
					24941396	3.40228
					24941427	0.027297
					24941638	3.05179
					24942267	3.05179
					24942336	3.5608
					24942337	3.5608
					24942362	4.17904
					24942511	4.43739
					24942512	3.56083
					24942662	2.15755
					24943256	2.15755
					24943327	2.38038
					24944980	0.281593
					24945473	2.31752
					24946445	1.96305
					24946909	2.66266
					24947186	2.66266
					24947243	2.66266
					24947342	1.96299
					24947834	3.5418
					24947904	2.50689
					24948134	3.42585
					24948141	3.42585
					24948481	1.69712
					24948703	0.251814
					24948939	2.13402
					24948954	1.73913
					24949139	1.75534
					24949182	2.36504
					24949285	1.8751
					24949312	2.92899
					24949500	2.92899
					24949648	2.77189
					24949668	4.61009
					24949678	5.74335
					24949837	2.77089
					24949838	2.03438
					24949848	3.0054
					24949932	1.34391
					24950084	0.040831
					24950220	3.67714
					24950288	0.0280135
					24950498	0.404944
					24950662	0.404944
					24951285	0.404944
					24951594	3.69187
					24951663	1.35243
					24951924	0.516814
					24952212	0.115502
					24952524	0.183419
					24953469	0.404797
					24954249	0.128708
					24954344	1.66525
					24955193	2.82052
					24955311	2.82052
					24955543	2.12524
					24955549	0.110358
					24956552	2.12853
					24956657	0.952802
					24956901	2.14002
					24956973	0.237943
					24957618	1.2059
					24958410	0.340561
					24958694	1.22644
					24958695	1.22644
					24958759	0.340653
					24959083	2.01944
					24959150	1.01451
					24959531	2.46776
					24959559	2.46776
					24959617	2.46776
					24959718	2.46776
					24959914	2.46776
					24959934	2.46776
					24959935	2.46776
					24959938	2.46776
					24959970	2.46776
					24960204	2.28774
					24960282	0.752779
					24960427	2.44383
					24960868	1.98232
					24961106	0.504661
					24961111	0.504661
					24961129	1.98759
					24961195	1.98759
					24961218	1.98759
					24961229	2.18361
					24961285	2.06265
					24961314	1.86559
					24961438	1.30278
					24961553	2.30173
					24961643	2.30173
					24961686	1.75429
					24961757	2.30278
					24961773	0.808823
					24961852	2.30327
					24961967	1.75484
					24962041	0.645334
					24963756	1.15997
					24963851	1.15997
					24963852	1.03636
					24963870	1.14833
					24963939	0.383064
					24963948	1.3258
					24964153	1.3258
					24964180	1.3258
					24964311	0.382369
					24964334	0.382369
					24964573	1.28068
					24964814	1.56744
					24964829	0.549013
					24965073	1.57186
					24965143	1.41651
					24965174	1.68406
					24965338	1.68406
					24965367	1.32221
					24965414	1.70685
					24965513	1.70685
					24965625	1.32367
					24965714	1.78124
					24965762	0.548501
					24965794	1.65889
					24966028	1.65889
					24966319	1.5795
					24966337	0.783105
					24966717	1.48096
					24967001	1.48096
					24967359	0.602053
					24967542	0.778829
					24967543	2.68052
					24967544	1.71361
					24967705	0.780011
					24967711	0.780011
					24967714	0.780011
					24967715	1.50416
					24968362	1.99897
					24968393	1.40362
					24968576	1.40362
					24968811	0.979452
					24969059	2.31902
					24969066	2.31902
					24969446	1.55061
					24969468	1.65373
					24969696	0.495388
					24970077	1.66529
					24970111	1.1774
					24970129	2.46899
					24970780	0.337344
					24970898	1.17283
					24971090	0.279078
					24971194	0.602719
					24971302	2.30741
					24971355	2.30741
					24971676	0.413678
					24972192	1.94756
					24972244	0.343306
					24972734	0.343306
					24972739	0.343306
					24972744	1.72882
					24973156	1.72882
					24973178	0.338014
					24973183	0.338014
					24973263	0.338014
					24973499	1.79067
					24973507	0.339524
					24973649	1.44856
					24973747	0.34488
					24974100	0.34488
					24974670	0.102449
					24975419	0.282997
					24975420	0.282997
					24975596	0.363927
					24975700	0.363927
					24976001	0.124534
					24976020	1.13276
					24982259	0.0839862
					24982675	0.0676391
					24983979	0.0151522
					24984724	0.361476
					24985057	0.269588
					24985061	0.107041
					24985220	0.19433
					24985845	0.19433
					24986405	0.19433
					24986690	0.19433
					24987004	0.19433
					24987030	0.19433
					24987275	0.19433
					24987419	0.19433
					24987424	0.19433
					24987856	0.19433
					24988980	0.19433
					24988992	0.370977
					24989241	0.0189385
					24989469	0.0189385
					24990139	0.0189385
					24990482	0.0189385
					24991327	0.0189385
					24991876	0.0189385
					24991924	0.0189385
					24992223	0.0189385
					24993007	0.0189385
					24993096	0.132335
					24993159	0.750151
					24993160	0.750151
					24993714	1.37895
					24993998	0.589372
					24994214	0.589372
					24994624	1.37895
					24994821	0.589408
					24995600	0.42084
					24995650	0.42084
					24995878	0.589335
					24996009	0.589335
					24996041	1.37895
					24996549	0.420901
					24996701	1.37895
					24996817	0.589372
					24997115	0.420961
					24997179	0.589372
					24997787	0.420053
					24998696	0.420053
					24998722	0.420053
					24998756	0.420053
					24999061	0.589473
					24999115	1.37843
					24999270	0.420295
					24999420	0.420295
					24999529	0.589711
					24999609	0.589711
					24999773	0.420476
					24999929	1.36882
					25000364	1.36882
					25000446	0.589711
					25000858	0.103298
					25000883	0.376197
					25000884	0.708962

## Sheet: fig4. B
BIN_START	BIN_END	PBS			position	iHS
59140000	59160000	-0.00763223			59140352	0.499883
59160000	59180000	-0.000183097			59140555	0.710561
59180000	59200000	0.0108682			59140793	1.02148
59200000	59220000	0.00481366			59140995	0.474061
59220000	59240000	0.0840407			59141375	0.474061
59240000	59260000	0.0898612			59141641	0.64548
59260000	59280000	0.0408748			59142492	0.474061
59280000	59300000	0.0229474			59142582	0.474061
59300000	59320000	0.0147865			59142745	0.474061
59320000	59340000	0.0136343			59142750	1.06227
					59142928	0.488138
					59142987	0.488138
					59143057	2.86282
					59143071	2.86282
					59143117	2.5192
					59143148	1.45405
					59143229	1.45405
					59143233	1.45405
					59143415	1.45405
					59143430	1.45405
					59144200	1.45405
					59144621	0.902131
					59146105	0.45179
					59146112	0.45179
					59146144	0.45179
					59146756	1.1981
					59146810	1.1981
					59146908	1.1981
					59146910	1.1981
					59146940	2.09381
					59147166	1.20058
					59147184	1.20058
					59147340	1.40543
					59147870	1.40543
					59150065	0.708902
					59150988	0.526521
					59151191	0.786769
					59151722	0.720594
					59152106	0.879107
					59152337	0.879107
					59152598	0.879107
					59152725	0.879107
					59153065	2.75305
					59153070	2.75305
					59153082	2.75305
					59153290	0.627366
					59153456	0.805838
					59153659	0.627366
					59154103	0.805838
					59154120	0.805838
					59154247	0.805838
					59154445	0.627366
					59154480	0.805838
					59154918	0.805838
					59157252	0.805838
					59158046	0.627366
					59159877	0.805838
					59159892	0.805838
					59160372	0.805838
					59160534	0.627366
					59160691	0.627366
					59160871	0.805838
					59161199	0.805838
					59162150	1.47579
					59162269	0.619382
					59163839	1.18564
					59163863	1.18564
					59164131	0.990459
					59164211	0.990459
					59164913	1.43576
					59165042	1.65546
					59165043	1.65546
					59165609	0.990443
					59166566	0.602183
					59167882	1.27768
					59168403	0.77894
					59168505	0.77894
					59168577	0.77894
					59169006	0.601651
					59169065	1.47208
					59169322	0.778041
					59169919	0.778041
					59169929	1.45231
					59170678	0.780721
					59171026	0.780721
					59171179	0.603354
					59171466	0.603354
					59171744	0.603354
					59171841	0.603354
					59172665	1.40332
					59172875	2.97001
					59172930	1.62337
					59172931	1.62337
					59173012	1.62337
					59173043	1.62337
					59173198	1.84767
					59173563	1.62337
					59173789	1.62337
					59173824	1.62337
					59174182	2.56753
					59174818	1.06567
					59174903	0.543398
					59175105	0.543398
					59175435	0.543398
					59175454	0.543398
					59175497	0.543398
					59175950	0.910989
					59176402	0.506143
					59176658	0.506143
					59176715	0.679402
					59176775	0.680262
					59177059	0.754171
					59177263	0.938477
					59177298	0.754171
					59177303	0.754171
					59177306	0.754171
					59179224	0.408112
					59179588	0.408112
					59179772	0.674305
					59181178	1.01175
					59196308	0.502731
					59198682	0.675468
					59201448	1.08003
					59205632	1.29263
					59205921	1.48462
					59209513	1.67598
					59212050	1.67598
					59212100	1.67598
					59212212	2.6135
					59212230	0.0767546
					59212627	1.37467
					59213305	1.37467
					59213752	1.58753
					59214018	1.58753
					59216375	1.37467
					59216384	1.58753
					59218696	2.06346
					59219286	1.82966
					59220067	1.82966
					59220561	2.06346
					59221193	1.82966
					59222313	2.06346
					59222559	2.06346
					59222659	2.06346
					59223182	1.82966
					59223525	2.06346
					59223536	3.01173
					59223587	2.06129
					59223770	1.82759
					59224559	2.88562
					59224928	1.82538
					59224960	1.82538
					59225070	1.82538
					59225083	1.82538
					59225183	1.82538
					59225492	2.05898
					59225544	2.05898
					59225581	2.05898
					59226224	3.09833
					59226490	2.05867
					59226815	1.82509
					59226922	1.82509
					59226923	1.82509
					59227188	2.05867
					59227331	2.05867
					59227350	2.05867
					59227770	2.05867
					59227804	1.82509
					59228256	2.05867
					59228277	1.82509
					59228524	3.53776
					59228621	3.0093
					59228635	1.82466
					59229514	2.05822
					59229580	2.05822
					59229654	1.82466
					59229675	3.09909
					59229690	1.82447
					59229731	1.82447
					59229778	1.82447
					59230090	3.00949
					59230174	2.05823
					59230179	2.05823
					59230301	2.05823
					59230327	1.82467
					59230463	2.05823
					59230607	2.05823
					59230697	2.05823
					59230701	2.05823
					59231001	1.82467
					59231356	1.82467
					59231981	1.82467
					59232652	3.09823
					59232730	3.07533
					59232762	1.81021
					59233404	2.04311
					59233673	2.04311
					59233701	1.81021
					59233740	2.04311
					59233951	2.98776
					59233953	2.98776
					59234190	2.88714
					59234200	6.94218
					59234593	2.60646
					59234842	2.60646
					59234912	2.60646
					59235205	2.87599
					59235234	2.87599
					59235323	2.60646
					59235413	2.60646
					59235957	4.11226
					59236598	2.876
					59237287	2.876
					59238328	2.60646
					59238375	2.60646
					59238756	2.876
					59239009	2.60646
					59239562	4.10654
					59239933	2.60667
					59240553	2.60667
					59240631	2.60667
					59240729	2.60667
					59240862	4.11226
					59241088	2.876
					59241113	2.876
					59241174	2.876
					59241187	2.60646
					59241476	2.60646
					59241528	2.876
					59241685	4.11462
					59241874	2.60646
					59242296	2.876
					59242321	2.876
					59242393	2.60646
					59242667	2.60646
					59242678	2.60646
					59242699	2.60646
					59243097	3.00333
					59243581	1.73592
					59243709	1.73592
					59243763	1.9654
					59243808	1.73592
					59243822	1.9654
					59243891	2.42177
					59243966	1.66809
					59244409	1.66809
					59244543	1.66809
					59244691	1.66809
					59244901	0.35637
					59244909	3.18707
					59244926	1.74507
					59245362	1.52529
					59245433	1.74507
					59246475	1.52529
					59246524	1.74507
					59246528	1.74507
					59246779	1.52529
					59246824	2.58515
					59246829	2.58515
					59247202	1.5256
					59247236	1.5256
					59247456	1.7454
					59247554	1.7454
					59247749	1.7454
					59247926	1.5256
					59248376	1.5256
					59248443	1.5256
					59249776	1.51527
					59250640	1.37459
					59250712	1.58745
					59251280	1.58745
					59251379	1.37459
					59251480	1.58745
					59252094	2.3711
					59252314	2.3711
					59252594	1.58704
					59252760	1.58704
					59253086	2.37057
					59253180	1.37382
					59253291	4.41041
					59253393	2.35851
					59253394	2.35851
					59253395	2.35851
					59253646	1.57775
					59253659	1.57775
					59253753	1.57775
					59253971	1.57775
					59254151	1.57775
					59254211	1.57775
					59254465	2.50145
					59255029	1.36532
					59255146	1.57775
					59255193	1.57775
					59255554	1.36532
					59255859	1.36532
					59255938	1.57775
					59256437	1.36532
					59256469	1.36532
					59256721	1.36532
					59256992	1.57775
					59257438	1.57775
					59257559	1.36532
					59257574	1.36532
					59257748	2.50161
					59257820	2.35806
					59258637	1.3656
					59258728	2.35891
					59258805	1.3656
					59258855	1.57804
					59259162	1.3656
					59259290	1.57804
					59259367	1.57804
					59259444	1.57804
					59259865	1.3656
					59259926	1.57804
					59260095	1.57804
					59260216	1.3656
					59261096	2.35891
					59261301	1.82652
					59261820	1.00501
					59261886	1.00501
					59262066	1.00501
					59262082	1.00501
					59262083	1.00501
					59263273	1.00501
					59263743	1.00501
					59263893	1.00501
					59264078	1.00501
					59264696	1.20086
					59265330	1.00501
					59266227	1.20086
					59266291	1.20086
					59266297	1.20086
					59266751	1.00501
					59266781	1.00501
					59267458	1.00501
					59267715	1.00501
					59268103	1.00501
					59268309	1.84742
					59268774	1.00658
					59268891	1.00658
					59269017	1.00658
					59269234	1.2025
					59269597	1.00658
					59269707	1.00658
					59270060	1.00658
					59270218	1.00658
					59270324	1.00658
					59270678	1.00658
					59270912	1.2025
					59271963	1.00658
					59272825	1.00658
					59273307	2.05833
					59274105	2.0614
					59274672	0.854133
					59274804	0.854133
					59275778	0.854133
					59277454	0.766206
					59278101	0.871912
					59279420	0.871912
					59279684	0.871912
					59280322	0.871912
					59280323	0.871912
					59280709	0.871912
					59281268	1.64302
					59283024	1.06042
					59283449	0.870752
					59284410	1.48867
					59284714	2.08965
					59285595	1.34376
					59286368	1.55519
					59287113	1.34376
					59287167	1.55519
					59287172	1.34376
					59288822	2.92803
					59290211	1.16854
					59290315	1.31833
					59290362	1.31833
					59290407	1.88401
					59290408	1.88401
					59290410	1.88401
					59290411	1.88401
					59292106	2.72807
					59292318	0.754139
					59292861	0.938443
					59294806	1.21735
					59295207	0.50167
					59296330	1.90013
					59297303	0.543834
					59298042	1.25005
					59298737	0.727595
					59299396	0.552565
					59300960	0.213964
					59301338	0.0476101
					59301559	0.324583
					59301561	0.324583
					59301566	0.147651
					59301568	0.896889
					59301579	0.934884
					59301604	0.423252
					59301647	0.434355
					59301807	0.147249
					59302369	0.544228
					59302826	0.224431
					59302852	0.240711
					59304427	1.47052
					59304803	0.894161
					59305397	0.133352
					59305419	0.389061
					59305520	0.243363
					59305543	0.040798
					59305599	0.395707
					59305738	0.488802
					59305795	0.488802
					59305796	1.4028
					59305988	0.82469
					59305998	0.0855458
					59306043	1.08473
					59306053	1.08473
					59306055	1.08473
					59306555	0.913483
					59306562	0.168123
					59306569	0.168123
					59306763	0.439886
					59306949	0.448494
					59306951	0.448494
					59307054	0.696176
					59307472	0.152173
					59307512	0.311259
					59307612	1.07749
					59307735	0.432733
					59307860	0.347855
					59307952	0.475579
					59308139	0.476978
					59308203	0.939213
					59308355	0.371898
					59308408	0.922967
					59308445	0.461315
					59308479	0.461315
					59308620	0.0962489
					59308778	1.06441
					59309865	0.277638
					59310070	0.38369
					59310118	0.0205041
					59310180	0.440904
					59310194	0.901797
					59310903	0.440904
					59310942	0.440904
					59310955	0.00493339
					59310979	0.00493339
					59311036	0.420079
					59312025	0.420079
					59312081	0.407861
					59312083	0.901499
					59312086	0.901499
					59312469	0.901499
					59312520	0.669206
					59313249	0.0364428
					59313251	0.0364428
					59313283	0.453847
					59313536	0.541973
					59313728	1.00663
					59316206	0.343516
					59317179	1.01844
					59317252	0.0521952
					59317633	0.0521952
					59320232	0.0521952
					59322565	0.0521952
					59323493	0.0521952
					59323750	0.0521952
					59323803	0.0521952
					59324236	0.0521952
					59324540	0.0521952
					59324669	0.92542
					59324672	0.482123
					59324676	0.482123
					59324832	0.691197
					59325311	1.21708
					59325496	1.62904
					59326659	1.62904
					59326803	0.680081
					59326896	1.64486
					59327048	0.67999
					59327150	1.64438
					59327295	1.64438
					59327311	0.631592
					59327643	1.64443
					59327703	0.644721
					59327963	1.24158
					59328391	0.618621
					59328394	0.618621
					59328457	0.618621
					59328513	0.618621
					59328728	0.618621
					59329318	0.890506

## Sheet: fig4. C
BIN_START	BIN_END	PBS			position	iHS
7240001	7260000	0.0820346			7250057	1.38582
7260001	7280000	0.110087			7250058	1.38582
7280001	7300000	0.0948141			7250286	1.38582
7300001	7320000	0.137438			7250407	1.38582
7320001	7340000	0.136708			7250496	1.38582
7340001	7360000	0.127024			7250689	1.38582
7360001	7380000	0.115914			7250728	1.38582
7380001	7400000	0.118959			7250989	1.49815
7400001	7420000	0.102698			7250991	1.49815
7420001	7440000	0.0499114			7250992	1.49815
7440001	7460000	0.0195815			7251132	1.49815
7460001	7480000	0.0270636			7251277	1.49815
					7251278	1.49815
					7251501	3.97154
					7251816	3.35663
					7251987	4.2721
					7252187	4.2721
					7252357	4.2721
					7252765	4.2721
					7253093	4.2721
					7253405	4.2721
					7253443	4.2721
					7253472	4.2721
					7253481	4.2721
					7253482	4.2721
					7253774	4.2721
					7254019	4.2721
					7254460	4.2721
					7254464	4.2721
					7254485	5.08384
					7254853	4.26788
					7254897	4.26788
					7254963	4.26788
					7255053	3.59423
					7255054	3.59423
					7255332	4.55268
					7255608	4.55268
					7255914	1.63866
					7256301	2.04158
					7256617	1.63342
					7256819	2.0263
					7256856	2.0263
					7256957	2.0263
					7257009	2.0263
					7257038	2.0263
					7257461	2.0263
					7257503	2.0263
					7257716	2.0263
					7257916	2.0263
					7258822	1.92267
					7258823	1.92267
					7258824	1.92267
					7258826	1.92267
					7258828	1.92267
					7259003	1.92267
					7259085	1.97422
					7259211	1.97422
					7259543	1.97422
					7259602	1.97422
					7259640	1.97422
					7260013	1.97422
					7260282	1.97422
					7260405	1.97422
					7260587	1.97422
					7260682	1.97422
					7260800	1.97422
					7261004	1.97422
					7261026	1.97422
					7261027	1.97422
					7261215	1.97422
					7261476	1.97422
					7261510	1.97422
					7261587	1.97422
					7261647	1.97422
					7261675	1.97422
					7261828	1.97422
					7261908	1.97422
					7261988	2.8296
					7262113	1.97421
					7262170	1.97421
					7262229	1.97421
					7262593	1.97421
					7263165	1.97421
					7263544	2.8296
					7263990	3.90564
					7264060	3.66918
					7264128	3.66918
					7264201	3.66918
					7264206	3.66918
					7264354	3.66918
					7264610	3.66918
					7264851	3.66918
					7264927	3.66918
					7265270	3.66918
					7281400	3.26226
					7281476	3.33878
					7281501	3.33878
					7282159	3.33878
					7285355	3.33878
					7285748	3.33878
					7285846	3.33878
					7287948	3.33878
					7288212	3.33878
					7288360	0.768936
					7288399	2.98557
					7288600	2.44472
					7290201	2.82448
					7290317	2.44699
					7290508	2.82777
					7290513	2.82777
					7290514	2.82777
					7290522	2.82777
					7290525	2.82777
					7290677	1.64536
					7291625	2.29044
					7291960	2.29044
					7292124	2.29044
					7293190	0.950135
					7293191	0.950135
					7293192	0.950135
					7293347	0.762442
					7293350	0.0664545
					7297254	1.80959
					7298303	2.42511
					7298306	2.42511
					7298386	1.80741
					7298616	2.41182
					7303134	2.23376
					7303581	0.619285
					7303632	3.6334
					7304047	3.461
					7304435	2.68052
					7306166	4.50084
					7307195	6.54678
					7308423	6.54481
					7308509	6.54481
					7308752	2.48177
					7309757	4.12268
					7310083	0.727237
					7310096	0.727237
					7310120	0.727237
					7310148	1.41886
					7310379	9.16789
					7310404	0.935147
					7310451	8.62404
					7310533	8.62404
					7310568	8.62404
					7310576	8.36592
					7310778	5.49962
					7315098	4.4713
					7316343	2.29492
					7318609	3.37233
					7319501	2.8562
					7324139	3.65929
					7327594	2.85856
					7328597	1.32924
					7328774	1.6387
					7328925	0.956438
					7329913	0.0986382
					7329917	0.0986382
					7329932	0.0986382
					7329988	1.43212
					7330771	0.717251
					7331343	0.0859505
					7331712	1.59749
					7331860	2.94942
					7331943	2.241
					7332011	1.8622
					7332013	1.8622
					7332014	1.61105
					7332015	1.86274
					7332196	0.511672
					7332197	0.511672
					7336003	0.511672
					7336170	0.607393
					7336926	2.11439
					7338136	0.224934
					7338174	0.224934
					7338365	0.224934
					7338600	1.54732
					7339577	0.00147169
					7339578	0.00147169
					7339701	0.00147169
					7339927	0.00147169
					7339929	3.88709
					7340128	2.05469
					7341126	2.68931
					7345161	3.02694
					7346769	3.5222
					7353056	0.148444
					7353058	3.14915
					7353060	0.118055
					7353068	0.513503
					7354133	1.58212
					7354923	3.36998
					7355043	0.0191309
					7356760	1.45007
					7356762	3.50603
					7361268	0.461227
					7365548	0.218435
					7370817	0.396557
					7372140	0.214516
					7379462	0.364779
					7382304	0.130985
					7384042	0.130985
					7389734	0.30398
					7392230	0.430316
					7395286	3.561
					7396144	0.0750322
					7396908	0.0750322
					7396910	0.0750322
					7397044	0.720477
					7397045	3.80867
					7397213	0.720075
					7397423	1.05169
					7398349	0.381463
					7398601	0.0691715
					7398602	0.705066
					7398608	0.0970456
					7402521	0.688333
					7406580	0.111282
					7406785	0.340916
					7410234	0.0369594
					7410896	3.34286
					7414793	2.88512
					7417192	2.88512
					7417230	2.88512
					7417255	2.88512
					7417939	0.312501
					7418189	4.5458
					7418871	0.0160038
					7420743	0.452484
					7427436	0.0265964
					7428410	0.628717
					7428736	0.149959
					7434718	0.481945
					7435091	0.33568
					7440556	0.534323
					7442056	1.996
					7442791	0.260384
					7443264	0.319587
					7445006	0.710897
					7445887	0.32021
					7446482	0.155712
					7450190	0.254783
					7451413	2.62787
					7451688	0.0941276
					7453254	0.241408
					7454035	0.575072
					7454038	0.575072
					7454855	0.575072
					7455567	0.575072
					7456759	0.216014
					7458335	0.602329
					7458534	0.602329
					7458962	0.324186
					7459602	0.148215
					7461008	1.67931
					7461744	0.417313
					7461791	0.587191
					7461949	1.24046
					7462023	0.776999
					7462820	0.1551
					7462944	2.63578
					7463312	0.484664
					7464173	0.666856
					7464193	2.58167
					7464224	0.566067
					7466317	0.501123
					7466325	0.501123
					7467213	0.592712
					7469484	1.30681

## Sheet: fig5
	HEK293		Daoy		MDCK
	PGL3-A	PGL3-G	PGL3-A	PGL3-G	PGL3-A	PGL3-G
Firefly	146.2	155.9	355.3	165.5	163.16	86.42
	166.3	128.2	381.7	275.1	153.75	96.69
	77.31	124	308.8	298.9	149.25	89.33
					133.47	96.69
					148.33	90.48
					138.1	87.01
					137.68	88.19
Renilla	595.7	953.7	3051	2541	3495.8	3502.4
	688	766.9	3352	4222	3638.7	3604.8
	289.8	754.9	2852	4121	3658.9	3597
					3758.5	3574.6
					3778.3	3660.7
					3795.2	3607
					3445.9	3500.3
Ratio	0.245426	0.163469	0.116454	0.0651318	0.0466732	0.0246745
	0.241715	0.167167	0.113872	0.0651587	0.0422541	0.0268226
	0.26677	0.16426	0.108275	0.0725309	0.0407909	0.0248346
					0.0355115	0.0270492
					0.0392584	0.0247166
					0.0363881	0.0241225
					0.0399547	0.025195
Average	0.251304	0.164965	0.112867	0.0676072	0.0401187	0.025345
Stdev	0.0135223	0.00194714	0.00418103	0.00426414	0.00373906	0.00113353

## Sheet: Supplementary Fig 9
PI_A	PI_IN	PI_D	PI_ID	PI_SI	PI_EB
0.000276817	0.000211676	0.000263819	0.000303853	0.000329683	0.000388827
0.000291104	0.000263365	0.000301591	0.000341298	0.000425227	0.000483887
0.000208929	0.00016502	0.000153159	0.000345455	0.0003141	0.000306849
0.000104464	6.00009e-05	7.26157e-05	0.000213261	0.000156133	0.000172844
3.21429e-05	1.5e-05	1.3e-05	6.591e-05	4.28918e-05	6.59105e-05
0.000107143	0.000116668	8.20772e-05	8.40909e-05	0.000131286	0.000183019
0.000265185	0.000196673	0.000158617	0.000215532	0.000295435	0.000556256
0.000370552	0.000255004	0.000168463	0.000305313	0.000399713	0.000867238
0.000351793	0.000546683	0.00023739	0.000568953	0.000496755	0.000818244
0.000220536	0.000413346	0.00018962	0.00045114	0.000341895	0.000577932
0.000198218	8.6668e-05	9.31554e-05	0.000139395	0.000167231	0.000468735
0.000207147	0.00013001	9.14627e-05	0.000150006	0.000172605	0.000367652
0.000134825	0.000111673	9.09244e-05	0.000117432	0.000157667	0.000288206
0.000214291	0.000163338	0.000170628	0.000235989	0.000338579	0.000466573
0.000214286	0.000180005	0.000162086	0.000255303	0.000323054	0.000448936
0.000148214	0.000101671	8.07707e-05	0.000194697	0.000178223	0.000456936
0.000173214	0.00013834	8.83092e-05	0.000233712	0.000240433	0.000525334
0.000101786	0.000170003	8.80791e-05	0.000224247	0.000199095	0.000374792
0.000197321	0.000190009	0.000175087	0.000281824	0.000245692	0.00063531
0.000277684	0.000170005	0.00018855	0.000243182	0.000256725	0.000719656
0.000198218	0.000176669	0.000127465	0.000157956	0.000210563	0.000534332
0.000184821	0.000170003	0.000121467	0.000176517	0.000236367	0.00039481
0.000163393	0.00011	8.53118e-05	0.000176515	0.000175648	0.000266236
0.000158036	7.50011e-05	7.50003e-05	0.000160227	0.000131693	0.000337286
0.000141071	0.000113337	9.30019e-05	0.000140152	0.000166442	0.000354313
0.000198217	0.00023334	0.000152237	0.00015303	0.000260753	0.00036865
0.000229467	0.000196673	0.000152775	0.000214394	0.000267269	0.000420132
0.000117857	9.66696e-05	7.93858e-05	0.000208715	0.000150702	0.000334092
0.00018125	0.000146673	0.000116016	0.000315934	0.000206463	0.000329178
0.000266075	0.000133337	0.00015933	0.000516327	0.00033475	0.000412863
0.0003009	0.00011167	0.000159314	0.000559513	0.000406762	0.000375421
0.000311611	0.000168342	0.000153929	0.000558369	0.000411451	0.000389061
0.000200893	0.000135005	0.000119542	0.000559116	0.000384514	0.000439964
0.000208036	7.33344e-05	0.000115709	0.000475036	0.00033936	0.000307187
0.000229464	3e-05	0.000109628	0.000247735	0.000204268	0.00015532
0.0001875	5.16674e-05	0.000139615	0.000148865	0.000212126	0.000136802
0.000193752	6.83344e-05	0.000157923	0.000260991	0.000259192	0.00017783
0.000304468	5e-05	0.000251539	0.000461767	0.000357353	0.000288489
0.00058125	6.16676e-05	0.000524326	0.000642464	0.000633279	0.000535767
0.000780357	9.33347e-05	0.000722044	0.000803813	0.000879946	0.000738989
0.000880357	0.000150013	0.000611426	0.000861383	0.000985328	0.000837839
0.000954464	0.000166688	0.00029425	0.000896252	0.00104401	0.000960853
0.00101429	0.00010334	7.13099e-05	0.000998136	0.00112128	0.00108707
0.00104464	5.50008e-05	4.86154e-05	0.0010125	0.00110114	0.00113917
0.000957154	5.16674e-05	8.0155e-05	0.000981477	0.000964368	0.00100047
0.000967868	6.83364e-05	0.000113694	0.00103037	0.00100985	0.00090195
0.00111786	7.50068e-05	0.00022462	0.00120353	0.00114913	0.000913326
0.00128661	7.00063e-05	0.00020139	0.00125056	0.00118755	0.000934412
0.0011375	7.66701e-05	0.000107078	0.00106981	0.00106366	0.000926356
0.000875	4.50014e-05	9.74623e-05	0.000979221	0.000949983	0.000863049
0.000790179	3.33356e-05	0.000132926	0.000961065	0.00092651	0.000776596
0.000752679	5.50029e-05	0.000139311	0.000874301	0.000787662	0.000711784
0.000905375	6.33343e-05	0.000118239	0.000981517	0.000846056	0.000736184
0.000786623	4.66688e-05	0.000125021	0.000786873	0.000713283	0.00056554
0.000323214	4.83348e-05	9.40874e-05	0.000313666	0.000289462	0.000235666
0.000180357	5.66667e-05	6.72313e-05	0.000134848	0.000158283	0.000151846
0.000205357	4.33333e-05	5.04615e-05	0.000154167	0.000198689	0.000181607
0.000133929	3.33333e-05	4.85385e-05	0.000159091	0.000152501	0.000115478
0.000109823	3e-05	3.73846e-05	0.000108712	9.87837e-05	8.04122e-05
8.66081e-05	4.33333e-05	4.86154e-05	9.35606e-05	0.000132388	8.80952e-05
6.25e-05	3.83333e-05	4.84615e-05	8.59848e-05	0.000124011	6.7316e-05
8.48214e-05	4.33333e-05	6.63077e-05	9.16667e-05	0.000116835	7.2619e-05
0.000136607	4.83333e-05	8.53846e-05	0.000138637	0.000175098	0.000149242
0.000116964	3e-05	4.88462e-05	0.000129168	0.000155553	0.000135714
7.23214e-05	2.5e-05	4.56159e-05	8.93939e-05	9.57797e-05	0.000105844
0.000183929	2.16667e-05	6.99241e-05	0.000243948	0.000165989	0.000223494
0.000513405	3.50005e-05	0.000109539	0.000562519	0.000415582	0.000551442
0.000616986	6.16685e-05	0.000121002	0.000639025	0.000490335	0.000663147
0.000383942	8.50026e-05	9.94695e-05	0.000387142	0.00030041	0.000372134
0.000198219	8.00024e-05	0.000102393	0.000254555	0.000261209	0.000245054
0.00016875	6.33352e-05	9.53872e-05	0.000207955	0.000373539	0.000225901
0.000192857	0.000111668	0.000107616	0.00016553	0.000399302	0.000184554
0.000220536	0.000180003	0.000139309	0.00022803	0.000412685	0.000233353
0.000242857	0.000206685	0.00016254	0.000251899	0.000398054	0.000215388
0.000186607	0.000211686	0.000200001	0.000181822	0.00029866	0.000174582
0.000126786	0.000161672	0.000180772	0.00022197	0.000231882	0.000185947
0.000111608	0.000141675	0.000127771	0.000247352	0.000214194	0.000199597
9.73226e-05	0.00014334	0.000117	0.000139396	0.000181909	0.000158131
6.69643e-05	0.000105002	9.56154e-05	0.000131062	0.000184242	0.000130738
6.60727e-05	0.000105003	7.98503e-05	0.000183716	0.000256421	0.000147854
9.55376e-05	0.000193336	9.97755e-05	0.000182956	0.000254794	0.000154238
9.19643e-05	0.000208333	9.73088e-05	0.000125379	0.000207196	0.000130304
8.39286e-05	0.000151669	0.000129324	0.000169697	0.000231093	0.000113638
0.000140179	0.000168345	0.000175487	0.000255305	0.000295739	0.000187139
0.000166071	0.000171681	0.000133311	0.000329556	0.000317121	0.000325613
0.000135716	0.000243344	0.00012	0.000404176	0.00034757	0.00040851
0.000117859	0.000416717	0.000145231	0.000567045	0.000487943	0.0004806
0.000121429	0.000553433	0.000158234	0.000658343	0.000585539	0.000496193
0.00012768	0.000381695	0.000178316	0.000466688	0.000504222	0.000394089
0.000104465	0.000136669	0.000225558	0.000382223	0.000400772	0.00038048
9.46429e-05	0.00023167	0.000300328	0.000364787	0.000445406	0.000335109
0.000109821	0.000486681	0.00038172	0.000285617	0.000591387	0.00020553
0.000167857	0.000566684	0.000403931	0.000320088	0.000663365	0.000176414
0.000197321	0.000555033	0.000398158	0.000421215	0.000674989	0.000231066
0.000195536	0.000550033	0.000439079	0.000355306	0.00069081	0.000229765
0.000176786	0.000578342	0.000437538	0.000263636	0.00069337	0.000197295
0.000134821	0.000895027	0.000565773	0.000276515	0.000860979	0.000178683
0.000158929	0.000933347	0.000599013	0.000236364	0.000868691	0.000154872
0.000216967	0.000795107	0.000619319	0.000179545	0.000916949	0.000163316
0.000199109	0.000791845	0.000616315	0.000264775	0.000924204	0.000163428
0.000154464	0.000941888	0.000642016	0.000301899	0.000976688	0.000137128
0.000273214	0.000761789	0.000562397	0.000196592	0.000910802	0.000269709
0.000830383	0.000348344	0.000430472	0.000167427	0.000896266	0.000649944
0.000769667	0.00022501	0.00033232	0.000161747	0.00110945	0.000487046
0.00024375	0.000241678	0.000139926	0.000177278	0.00110469	0.000116563
0.000282143	0.000291678	0.000133771	0.000213266	0.00102311	0.000203364
0.000399107	0.000345018	0.000143539	0.000279929	0.000813268	0.000261481
0.000364286	0.000543374	0.00018562	0.000360985	0.000779593	0.000239516
0.000447321	0.000668393	0.000267392	0.000453416	0.000899388	0.000341571
0.000679464	0.000383351	0.000276774	0.000380309	0.000765477	0.000511491
0.000839305	8.6668e-05	0.000243472	0.000273114	0.000593667	0.000598427
0.000867887	0.000145007	0.000252626	0.000291297	0.000665896	0.000606326
0.000621436	0.000126672	0.000179081	0.000236364	0.000520569	0.000443311
0.000431272	9.33347e-05	0.000143771	0.000222352	0.00034479	0.000367776
0.000757217	0.000121667	0.000253618	0.00025304	0.000473215	0.000674292
0.00109648	0.000111667	0.000316464	0.000200762	0.000587065	0.000880971
0.001175	9.16667e-05	0.000319162	0.000190153	0.000606267	0.0009037
0.00112857	0.00012	0.000321093	0.000421598	0.000668173	0.00091116
0.000785714	0.000116667	0.000230852	0.00056402	0.000536852	0.000688175
0.00035625	7.83333e-05	0.000125077	0.000435606	0.000266128	0.000365153
0.00013125	0.000103335	0.000112	0.000381439	0.000155313	0.000155955
0.000122321	0.000123335	9.0308e-05	0.000675395	0.000155165	0.000115912
0.000116071	0.000123339	4.3e-05	0.000940174	0.000163833	0.000118401
7.85714e-05	0.000103338	3.19231e-05	0.000539015	0.000133378	8.2035e-05
0.000125	6.5e-05	4.26923e-05	0.000125	0.000100944	8.58238e-05
0.0001375	4.5e-05	5.00769e-05	0.000337887	0.000100766	8.51745e-05
0.000141968	2.16667e-05	4.41543e-05	0.000461375	9.28918e-05	9.14514e-05
0.000116967	4e-05	5.01544e-05	0.000235227	9.97747e-05	8.82046e-05
4.19643e-05	7.66667e-05	3.98462e-05	0.000106818	9.38963e-05	6.51515e-05
5.44643e-05	8.5e-05	3e-05	0.000102652	0.000100065	5.2381e-05
7.05357e-05	8.66667e-05	4.26923e-05	0.000159848	0.000124028	5.51951e-05
8.57143e-05	0.0001	3.70771e-05	0.000234472	0.000146155	0.000116234
0.00010625	7.5e-05	2.37693e-05	0.000210608	0.000132062	0.000133442
0.000116071	6.16676e-05	2.74615e-05	0.00014697	0.00010052	8.51732e-05
8.125e-05	7.50023e-05	2.98462e-05	0.000146212	7.8718e-05	2.8247e-05
6.96429e-05	0.000153338	4.59234e-05	0.000202652	8.66404e-05	5.76845e-05
9.375e-05	0.000148336	5.20782e-05	0.000186364	0.000103397	0.000107796
0.000113393	8.5e-05	3.58469e-05	0.000109091	0.000113154	9.39427e-05
9.375e-05	7.5e-05	3.20778e-05	7.65158e-05	7.47613e-05	4.85933e-05
0.00010625	4.16667e-05	5.33865e-05	7.04557e-05	6.2992e-05	4.54556e-05
0.000126786	5.33349e-05	4.18466e-05	8.48508e-05	9.84666e-05	6.8076e-05
9.19643e-05	6.83354e-05	3.26159e-05	8.06834e-05	0.000111926	5.07601e-05
0.000113393	6.33362e-05	3.83853e-05	6.51515e-05	0.000128511	4.93545e-05
0.000144643	0.000130012	7.36154e-05	0.000121971	0.000302137	7.80401e-05
0.000142857	0.000175021	0.000108315	0.00018902	0.000368522	8.14007e-05
0.000124107	7.66724e-05	8.83904e-05	0.000126897	0.000163652	6.16953e-05
0.000119643	6.33343e-05	6.43846e-05	6.06065e-05	9.17879e-05	6.60182e-05
0.000113393	8.50013e-05	4.29231e-05	5.18939e-05	8.99692e-05	8.40917e-05
6.07143e-05	7.16677e-05	4.27692e-05	6.70455e-05	7.72246e-05	7.14289e-05
5.26786e-05	5.83342e-05	5e-05	6.02273e-05	7.91245e-05	5.0866e-05
8.12509e-05	2.66671e-05	5.64629e-05	5e-05	5.5343e-05	3.77718e-05
7.05365e-05	4.5002e-05	5.30782e-05	7.80303e-05	7.07491e-05	5.61709e-05
4.64286e-05	4.33346e-05	2.76154e-05	5.30303e-05	7.14126e-05	5.25976e-05
5.53571e-05	3.66672e-05	4.3157e-05	0.000104547	8.36486e-05	8.37706e-05
9.28571e-05	8.00079e-05	7.1468e-05	0.000295459	0.000131616	0.000252092
9.82143e-05	0.000280042	7.50801e-05	0.000222729	0.000156183	0.000283792
9.46429e-05	0.000881881	0.000316509	5.30307e-05	0.00045312	0.000317663
0.000130357	0.00136237	0.000532708	5.37879e-05	0.000689954	0.000351902
0.000124107	0.00126068	0.000372495	6.81824e-05	0.000486268	0.000196026
8.03571e-05	0.00113032	0.00028971	6.74248e-05	0.000348817	0.000115484
9.28582e-05	0.00101177	0.000376196	6.1365e-05	0.000359808	9.22145e-05
0.00010268	0.00092175	0.000364967	0.000279177	0.00032254	4.92454e-05
0.000129464	0.00124354	0.000430802	0.000718589	0.000407144	5.14086e-05
0.000127679	0.00136358	0.000438722	0.000825405	0.000445365	7.40305e-05
0.000294643	0.00122038	0.000402944	0.000975804	0.000512328	0.000502758
0.000398214	0.000890234	0.000374551	0.00135544	0.000471791	0.00062855
0.000264286	0.000810068	0.000467161	0.00109028	0.000364373	0.000322436
0.000327679	0.000933431	0.000513931	0.000686025	0.000453683	0.000497783
0.000297325	0.000448367	0.000199693	0.000491292	0.00030509	0.000507072
0.000128573	0.000106668	3.70769e-05	0.000245833	0.000190984	0.000477317
4.82143e-05	0.000106667	5.75389e-05	0.000148106	0.000181114	0.00040036
6.51786e-05	0.000103333	5.11542e-05	0.000114394	0.000109547	0.000191017
7.76786e-05	7.33333e-05	3.97692e-05	5.60606e-05	6.29058e-05	0.000221646
0.000127679	0.000116668	5.36925e-05	8.33347e-05	9.53744e-05	0.000267216
0.000121429	0.000100002	3.70771e-05	0.000103411	9.69004e-05	0.000246653
4.375e-05	3.83333e-05	3.39231e-05	4.35606e-05	6.9156e-05	0.000200109
5.625e-05	6.83333e-05	6.3e-05	9.84848e-05	0.000109741	0.00022803
5.08929e-05	6.83333e-05	4.41538e-05	9.09091e-05	8.79721e-05	0.000254224
8.21429e-05	7.16667e-05	1.89231e-05	4.77273e-05	8.53265e-05	0.00038563
0.000110714	0.00011	4.77696e-05	8.78788e-05	0.00012541	0.000442562
9.91071e-05	0.000135003	6.77697e-05	0.000137121	0.000124339	0.000565714
9.64297e-05	9.16688e-05	6.45387e-05	0.000135609	9.55549e-05	0.000504991
6.51793e-05	7.16667e-05	6.56928e-05	8.97745e-05	7.89136e-05	0.000146862
5.98214e-05	6.83333e-05	5.33079e-05	8.86364e-05	0.000110081	6.55844e-05
6.33929e-05	4.83333e-05	4.7e-05	6.66667e-05	0.000122224	6.23377e-05
0.000119643	5.66667e-05	6.04615e-05	7.87879e-05	0.000138963	0.000125649
0.000160714	9e-05	6.43846e-05	7.6137e-05	0.000142281	0.000158874
0.000466071	0.000485022	0.000261547	0.000547018	0.000417918	0.00015076
0.00126964	0.00134841	0.000608096	0.00158315	0.000996895	0.000315482
0.000984821	0.00145511	0.000527538	0.00182486	0.00104519	0.00038507
0.000177681	0.00077676	0.000233693	0.00113957	0.000650152	0.000294822
0.00012768	0.000553367	0.000175231	0.000698533	0.00047138	0.000218733
0.000129464	0.000571675	0.000308396	0.000561747	0.000433598	0.00016007
0.000111607	0.000536699	0.00039863	0.000466678	0.000425145	0.000124031
0.000229464	0.000525039	0.000192231	0.000420461	0.000424785	0.000241021
0.00041875	0.000426692	2.64624e-05	0.000353412	0.000375107	0.000404667
0.000701816	0.000478355	4.16168e-05	0.000323487	0.000387348	0.000658805
0.00127151	0.000751746	5.53848e-05	0.000471605	0.000609465	0.00121926
0.0015438	0.000896761	3.44617e-05	0.000553805	0.000756094	0.00146621
0.00108042	0.000666702	3.00769e-05	0.000368966	0.000550783	0.00107416
0.000869687	0.000526711	6.90776e-05	0.000319722	0.000402725	0.000847349
0.00142237	0.000795048	7.00007e-05	0.000498489	0.000555078	0.00123376
0.00167416	0.00102843	0.000114388	0.000840932	0.00081334	0.00134492
0.00118214	0.000846743	0.000132311	0.000765557	0.000723795	0.000876043
0.000616071	0.000510015	9.51538e-05	0.000419322	0.000413874	0.000486604
0.00045	0.000376672	9e-05	0.00035303	0.000327846	0.000390806
0.000595536	0.00051172	0.000106616	0.000500413	0.000505503	0.000430704
0.000416071	0.000413377	9.96934e-05	0.000414044	0.000427903	0.000297132
0.000166071	0.000195003	0.000109463	0.000164398	0.00023512	0.000162783
0.000175893	0.000213337	0.000144155	0.000183337	0.000287846	0.000187678
0.000200893	0.000106667	0.000140078	0.000209848	0.000326438	0.000237886
0.000224107	5.33333e-05	0.00013008	0.000142047	0.000292135	0.000196544
0.000164286	9.50014e-05	0.000104547	8.97734e-05	0.000316951	0.000114182
0.000121429	0.000175003	8.46217e-05	0.000120833	0.000453276	8.30107e-05
9.73214e-05	0.000151667	6.60776e-05	9.0531e-05	0.000596268	8.22521e-05
9.55357e-05	0.000101668	8.20018e-05	9.54561e-05	0.000591339	0.000119276
0.000102679	0.000276679	9.07712e-05	9.46985e-05	0.000419811	7.73891e-05
0.000107143	0.000445044	0.000127927	0.000141668	0.000416041	0.000234444
8.92868e-05	0.000460052	0.000242864	0.000245085	0.000451983	0.000411021
0.000104465	0.000591738	0.000365556	0.000348498	0.000552881	0.000548438
7.41071e-05	0.000888467	0.000605081	0.000576894	0.000912329	0.000969805
4.19643e-05	0.000936751	0.000656082	0.00060947	0.000970012	0.00101201
7.94643e-05	0.000588351	0.000351462	0.00032803	0.000528694	0.00051039
6.875e-05	0.000475029	0.000271386	0.000262879	0.000430118	0.000385065
5.80357e-05	0.000496708	0.000333309	0.000297732	0.000481237	0.000469481
5.80357e-05	0.000385026	0.000259002	0.000209852	0.000350557	0.000367532
4.19643e-05	0.000318343	0.000196156	0.000171216	0.000269165	0.000288748
6.69643e-05	0.000311667	0.000187385	0.000171217	0.000245802	0.000256821
0.00013125	0.000410006	0.000279003	0.000423118	0.000452872	0.00029665
9.375e-05	0.000290004	0.000227541	0.000392053	0.000368259	0.000220567
7.94643e-05	0.000221667	0.000144077	0.000154545	0.000178214	0.000183225
0.000110714	0.000258333	0.000163847	0.000167045	0.000227532	0.00019697
0.00015625	0.00033	0.00021631	0.000256818	0.000332338	0.000342641
0.00018125	0.000351677	0.000250618	0.000299245	0.000408958	0.000461149
0.000181252	0.000288346	0.000219545	0.000245078	0.000342936	0.000364191
0.000223217	0.00034501	0.000211697	0.00027197	0.000338057	0.000318084
0.000241967	0.00044668	0.000245462	0.000329931	0.000424564	0.000376733
0.000285718	0.000501674	0.00027777	0.000321976	0.000448152	0.000420348
0.000347321	0.000470007	0.000319077	0.000333712	0.000442976	0.000415693
0.000434826	0.00048837	0.000380477	0.000426136	0.000552745	0.000506408
0.000552685	0.000605069	0.000587448	0.00056745	0.000754493	0.000708163
0.000465179	0.000586707	0.000942844	0.000712154	0.000858575	0.00102375
0.000227679	0.000818414	0.000770855	0.000822355	0.00106828	0.00130177
0.000400005	0.00119187	0.000676451	0.000965567	0.0012707	0.00134537
0.0011643	0.00154691	0.00106304	0.00134664	0.00127981	0.00124384
0.000917904	0.00149857	0.000916644	0.000909876	0.00111144	0.000976804
0.000176795	0.00126699	0.00124761	0.000414439	0.00101803	0.00113235
0.000945554	0.00150554	0.00167556	0.000904351	0.00142271	0.00157994
0.00140806	0.00119199	0.00107635	0.000945213	0.00120707	0.00133312
0.00125089	0.000976842	0.000847631	0.000854204	0.000828211	0.00112958
0.00113129	0.000751786	0.000673614	0.000862692	0.000769457	0.00108625
0.000921468	0.000690068	0.000265641	0.00103167	0.000605729	0.00127904
0.00074733	0.000925056	0.000118308	0.00101631	0.000443515	0.00129903
0.00114554	0.00158519	0.000816117	0.00122466	0.00053385	0.00159554
0.00166972	0.0021672	0.00156409	0.00175428	0.00102509	0.00217661
0.00126256	0.00151534	0.00113344	0.00146485	0.00102486	0.00151091
0.000820536	0.00100851	0.000723196	0.00102693	0.000889028	0.000717646
0.000654464	0.000635067	0.000516471	0.000831453	0.000878308	0.000513328
0.000558036	0.000386672	0.000327005	0.0006625	0.000651548	0.000458668
0.000647321	0.00046	0.000354858	0.000802652	0.000682962	0.000571657
0.00110446	0.00084012	0.000634217	0.00100952	0.000859553	0.000776258
0.00124287	0.000880126	0.00106113	0.00125471	0.00103937	0.000882443
0.00182421	0.000656677	0.00151291	0.00206921	0.0015831	0.00136984
0.00251443	0.00134027	0.00123248	0.00231691	0.00182874	0.00167671
0.00195899	0.00131029	0.000426472	0.00158002	0.00128123	0.00126256
0.00170095	0.00114507	0.000269697	0.00116139	0.00124225	0.000943619
0.0018652	0.00154347	0.000749939	0.00151707	0.00167555	0.00123063
0.00147589	0.000890067	0.000853157	0.0018307	0.00160159	0.00148323
0.00135268	0.000228337	0.000560231	0.00173485	0.0011309	0.00128312
0.00172413	0.000790059	0.000875692	0.00168836	0.00127445	0.00144677
0.00165002	0.00122848	0.00113416	0.00175694	0.00176835	0.00174289
0.00149196	0.0011134	0.00107291	0.0018316	0.00173218	0.00176249
0.00144912	0.000793369	0.00079043	0.00152211	0.0013447	0.00134862
0.00119376	0.000290009	0.000474617	0.000986774	0.000936599	0.000836688
0.000969643	0.000145002	0.000510495	0.000713669	0.000844596	0.000713985
0.000892868	0.000635029	0.000760875	0.000686783	0.00101027	0.000858574
0.00102055	0.00181361	0.00112094	0.000936798	0.00151448	0.0013384
0.00148482	0.00183858	0.00117586	0.00161483	0.00192978	0.00185675
0.00165714	0.00109338	0.00128039	0.00166516	0.00155168	0.0015342
0.0011875	0.000930042	0.00101453	0.00100379	0.000829213	0.000744537
0.000807152	0.00129004	0.000805626	0.00100949	0.000821876	0.000608704
0.00119022	0.00177505	0.00127938	0.00161563	0.00124802	0.000946333
0.00136164	0.00178336	0.00110971	0.00142999	0.00116498	0.000865596
0.000789286	0.00134845	0.000611769	0.000586752	0.000781521	0.000379329
0.000951819	0.00109683	0.0009241	0.000509103	0.000900832	0.000432047
0.00120185	0.00173013	0.00161485	0.000753433	0.00140516	0.000689751
0.00143485	0.00197839	0.00153405	0.00102085	0.00158083	0.000845578
0.00135092	0.0011867	0.00158331	0.00097047	0.00126628	0.000799242
0.00150721	0.00133007	0.00190444	0.00118073	0.00151788	0.00111006
0.00228934	0.00201029	0.00182798	0.00198417	0.00200914	0.00161127
0.00180268	0.00174185	0.00148621	0.00171896	0.00162187	0.00126592
0.000846429	0.00094	0.000903542	0.000848492	0.000872048	0.000641667
0.000729481	0.000431686	0.000556937	0.000728794	0.000593591	0.000445785
0.000935758	0.000828383	0.000586709	0.000886749	0.00073045	0.000552066
0.000847341	0.00093005	0.000578387	0.000782961	0.000691044	0.000477275
0.0010233	0.000536695	0.000624007	0.000987539	0.000716331	0.00044221
0.000754526	0.00149682	0.00178497	0.000790941	0.00120161	0.000358984
0.000473214	0.00166519	0.00255381	0.000537125	0.00110064	0.000338745
0.000620555	0.000451677	0.00153263	0.000599644	0.000475251	0.000396003
0.000971459	0.000855071	0.00100005	0.000781127	0.000900057	0.000747202
0.00111073	0.00106342	0.000882637	0.00104097	0.00117784	0.000756608
0.000787509	0.000810012	0.000407697	0.000948114	0.000938877	0.000560717
0.00099021	0.00120341	0.000357085	0.00113532	0.00124279	0.00106394
0.00120093	0.00133675	0.000564775	0.00122397	0.00150343	0.00127868
0.000858945	0.0011117	0.000695	0.000967069	0.00137572	0.00101745
0.000589304	0.000821679	0.000756234	0.00104017	0.00126054	0.000929253
0.000880367	0.000863333	0.000877853	0.00115531	0.00130229	0.00111852
0.00111429	0.0012884	0.00105937	0.00122318	0.00157518	0.00143009
0.00135268	0.00117675	0.000999436	0.00131716	0.00154224	0.00150552
0.00129732	0.000810049	0.000714626	0.00134779	0.00144853	0.00141094
0.00133571	0.000828433	0.000534312	0.00124892	0.00149842	0.00145677
0.00151609	0.000900081	0.000797698	0.00134745	0.00168874	0.0014391
0.00151168	0.00108672	0.001081	0.00167027	0.00180837	0.00152552
0.00125094	0.0010684	0.000637699	0.00136149	0.00123024	0.00117284
0.000503571	0.000528349	0.000165232	0.000616303	0.000781618	0.000440368
0.00116078	0.000128335	0.000111781	0.00103721	0.00109854	0.00080461
0.00184564	0.000226673	0.000294414	0.00148953	0.00131574	0.00146548
0.000945536	0.000200003	0.000302233	0.00099244	0.000789535	0.00105987
0.00065715	0.000180003	0.000484231	0.00129057	0.00110325	0.000912883
0.00107503	0.000480029	0.00131086	0.00216809	0.00227004	0.00144553
0.000958055	0.00045502	0.00136325	0.00209461	0.00211324	0.00123036
0.000880357	0.00013	0.00112049	0.00175004	0.00176754	0.000995675
0.00076875	0.000193336	0.000910027	0.00130492	0.00145525	0.00082825
0.000464286	0.000368344	0.000460467	0.000545833	0.000738758	0.000347403
0.000871476	0.000570034	0.000476703	0.000517054	0.000745764	0.000488214
0.0011081	0.0011518	0.000350469	0.000994369	0.000959658	0.000752722
0.000933965	0.00128845	0.000205466	0.00128056	0.00110711	0.000861534
0.00102058	0.000751678	0.000240716	0.00134077	0.00127159	0.00114969
0.000784821	0.00099	0.00021279	0.00119322	0.00128287	0.00105815
0.000623214	0.000871667	0.000384475	0.00102694	0.00121591	0.000674477
0.000525	0.000206667	0.000412779	0.000744717	0.000929992	0.000403258
0.000354464	0.000195	0.000179769	0.000340909	0.000592225	0.000323918
0.000407143	0.000225003	0.000148769	0.000318194	0.000659279	0.000432902
0.000455368	0.000260012	0.00017854	0.00036138	0.000750653	0.000566777
0.000268756	0.000288346	0.000156386	0.000480311	0.000898468	0.000533333
1.875e-05	0.00033501	0.000157001	0.00049925	0.000837094	0.000403355
5e-05	0.000285009	0.000169001	0.000496604	0.000682198	0.000482035
0.000125893	0.00022501	0.000147385	0.000467812	0.000654322	0.00047879
0.000288396	0.000333358	0.000188854	0.000537887	0.000718837	0.000525368
0.000248217	0.0005567	0.000240089	0.000609101	0.000877589	0.000558815
0.000150003	0.000651686	0.000197311	0.000819356	0.00164506	0.000701466
0.000300903	0.000448354	0.000161463	0.0010152	0.00198902	0.000851687
0.000281253	0.000221677	0.000173771	0.000983728	0.00164047	0.000713881
0.000149107	0.000128335	0.000131077	0.00123375	0.00158239	0.000606956
8.39286e-05	9.33333e-05	8.66926e-05	0.00124781	0.00134495	0.000560827
0.000103573	0.000188336	0.00014577	0.0008311	0.00108927	0.000517318
0.000176789	0.000511674	0.000207924	0.000581439	0.00100399	0.000463855
0.000258041	0.00065502	0.00022985	0.000611405	0.000997239	0.000571775
0.000662521	0.000521682	0.000207162	0.000843631	0.00123434	0.00102108
0.00138841	0.000505	0.000475626	0.00119244	0.0016572	0.00144304
0.0029252	0.00142671	0.000775248	0.00165306	0.00270616	0.00226337
0.00288071	0.00169846	0.000801434	0.0015539	0.00281387	0.00214719
0.00116883	0.00101508	0.000740273	0.000972402	0.00179382	0.00121152
0.000514298	0.00102005	0.000643553	0.000751914	0.00148785	0.00101692
0.000859851	0.00123839	0.000876013	0.00117659	0.00167049	0.000960302
0.00126255	0.00119837	0.00116512	0.00185083	0.00202955	0.00119257
0.00113396	0.000603333	0.00110464	0.00188877	0.0018592	0.00113588
0.000803609	0.00012	0.000719571	0.00138116	0.00121303	0.000722201
0.00118308	9.66667e-05	0.000563274	0.001447	0.00120975	0.000798062
0.00173482	0.000125004	0.000736317	0.00166827	0.00170496	0.000961484
0.00188312	0.000113337	0.000730116	0.00177596	0.00199716	0.00118779
0.0015706	0.000233333	0.000595938	0.00146378	0.00168979	0.00102555
0.00106339	0.000996712	0.000407085	0.000676924	0.00131726	0.000573593
0.00102864	0.00138842	0.000273709	0.000576533	0.00128559	0.000457042
0.00117778	0.00133008	0.000544647	0.00107881	0.00126097	0.000455527
0.00131967	0.00135339	0.000701923	0.00129474	0.00120396	0.000510173
0.00113663	0.00105839	0.000590932	0.00103565	0.00102005	0.00040693
0.000679478	0.000778375	0.000515473	0.000684867	0.000940115	0.000249245
0.00019375	0.000781714	0.000538083	0.000606823	0.000930253	0.000114502
8.92868e-05	0.00090847	0.00075294	0.000814048	0.000999826	6.01732e-05
9.01796e-05	0.000666727	0.000637243	0.000853436	0.000770182	0.000201299
0.000107143	0.000501682	0.000506781	0.000656061	0.000732264	0.000929874
0.00010625	0.00126509	0.00112053	0.000809483	0.00140648	0.00167017
0.000557149	0.00210873	0.00183345	0.00131483	0.00180273	0.00199915
0.000950011	0.00199529	0.00181316	0.00122806	0.00156368	0.00171923
0.000578583	0.001275	0.00105054	0.000770467	0.00119574	0.000816681
0.000188397	0.000515012	0.000337619	0.000331066	0.000620899	0.000250114
0.000158036	0.00030334	0.000225465	0.000200761	0.000285007	0.00020736
0.000370536	0.000421667	0.000304695	0.000462507	0.000481757	0.000463853
0.000420541	0.00107002	0.000417155	0.00090947	0.00104711	0.00106299
0.000259824	0.00187681	0.00150445	0.000765909	0.0018425	0.00184492
0.000280357	0.0024588	0.00191019	0.000680698	0.00224702	0.00193023
0.00104196	0.00236381	0.00153795	0.00150648	0.0021347	0.00171767
0.00172681	0.00213365	0.00159917	0.00173904	0.00207199	0.00172004
0.00130269	0.00190684	0.00109032	0.00106669	0.00164551	0.00126916
0.000985726	0.00103502	0.000643462	0.000666683	0.000880773	0.000951303
0.000806259	0.000711677	0.000935154	0.00065645	0.000766079	0.000933987
0.000612507	0.000783357	0.00139155	0.000374621	0.00103992	0.000882359
0.000765223	0.000778357	0.00152313	0.000161742	0.0013721	0.00115598
0.000864326	0.00091668	0.00164059	0.000149621	0.0017079	0.00184877
0.000951808	0.000546667	0.00104808	0.000307971	0.00163754	0.00228581
0.00111967	0.000500034	0.000912398	0.000734141	0.001671	0.00178712
0.001767	0.000528369	0.00170643	0.00154361	0.00206871	0.00174183
0.0019804	8.83333e-05	0.0016609	0.00203753	0.00192966	0.00196264
0.001775	0.000183339	0.00143395	0.00187311	0.00177651	0.00181663
0.0019608	0.000346703	0.00140082	0.00193338	0.00204105	0.00194021
0.00184383	0.000558384	0.00118493	0.00195596	0.00190676	0.00177779
0.00164911	0.00100842	0.000941561	0.00160021	0.00173971	0.00142954
0.00141339	0.00118843	0.000655236	0.00108904	0.00152454	0.00117758
0.00129732	0.000721688	0.000545796	0.000884489	0.00133279	0.00115736
0.00129199	0.00067503	0.000408491	0.000831086	0.00132854	0.00108036
0.000981303	0.000735083	0.000271552	0.000653848	0.00110285	0.000771459
0.000958155	0.000641807	0.000375254	0.000762234	0.00112295	0.000822182
0.0011001	0.000748446	0.000411633	0.000850453	0.000945016	0.00090562
0.000951838	0.000733418	0.000354027	0.000822379	0.000913591	0.000876419
0.00100366	0.000740141	0.000513625	0.00101372	0.00121853	0.00138753
0.00087503	0.000685092	0.000576224	0.000892116	0.000990692	0.00131468
0.000357155	0.000526722	0.00038617	0.000694729	0.000510834	0.000602455
0.000193757	0.000473369	0.000310009	0.000724313	0.000351275	0.000430434
0.000205357	0.000421673	0.000268858	0.000670884	0.000348503	0.000396327
0.000206252	0.000351667	0.000230856	0.00069436	0.000316862	0.000351733
0.000237506	0.000410018	0.000236694	0.000648168	0.000350193	0.000372511
0.000200895	0.000356683	0.000205769	0.000610637	0.000329309	0.000354004
0.00021161	0.000388333	0.000266539	0.000618192	0.000352892	0.000430519
0.000492869	0.000785059	0.000469628	0.000757209	0.000646114	0.000871765
0.000833938	0.00105514	0.000622872	0.000817058	0.000897524	0.00117025
0.000977679	0.00122182	0.00073781	0.000621217	0.00103374	0.00112749
0.000998226	0.00123849	0.000734119	0.000527281	0.00109961	0.00101602
0.000794652	0.000898387	0.00047055	0.000424625	0.000858026	0.000676518
0.000566971	0.00114007	0.000454858	0.000756847	0.00105448	0.000945887
0.000960767	0.00208877	0.000872793	0.001738	0.00201545	0.00204719
0.00198401	0.00281734	0.0007986	0.00224444	0.00255438	0.00277914
0.00251345	0.00247859	0.000708852	0.00197209	0.00241114	0.0025518
0.00181344	0.00178346	0.000927056	0.00128416	0.00184886	0.00175806
0.0013786	0.00180182	0.00103657	0.00114359	0.0015603	0.00148323
0.00207244	0.0021884	0.0016744	0.00189891	0.00219036	0.00184332
0.00183759	0.0017	0.00160876	0.00170996	0.00200066	0.00153761
0.00108217	0.000983402	0.00113316	0.00107697	0.00152457	0.000986396
0.00230008	0.00106512	0.00167601	0.00214588	0.00279077	0.00216075
0.00349481	0.00134013	0.00226891	0.00302348	0.00365212	0.00330394
0.00283769	0.00121342	0.00169786	0.00210469	0.00264228	0.00242903
0.00146437	0.00115347	0.000784568	0.00114975	0.00146065	0.00119795
0.00101608	0.00163522	0.000876084	0.00132889	0.0013755	0.00113649
0.00195984	0.00205358	0.0011261	0.00225661	0.00207394	0.001935
0.00218398	0.00209358	0.000955325	0.00244183	0.002095	0.00200068
0.00163486	0.0019836	0.000579231	0.00199481	0.00161409	0.00168498
0.00116966	0.00177197	0.000529163	0.00153228	0.00137802	0.00147417
0.0013518	0.00131519	0.00107209	0.00123681	0.00142137	0.00123655
0.00202234	0.000975132	0.00138503	0.00169362	0.00174953	0.00127023
0.0023379	0.00103682	0.00151605	0.00206843	0.00201511	0.00170126
0.00204955	0.00142859	0.00151945	0.00192376	0.00200652	0.0019027
0.00192515	0.00167515	0.00119527	0.00191183	0.00188914	0.00202786
0.00211002	0.00181197	0.000873737	0.00197323	0.00200977	0.00220033
0.00203405	0.00199536	0.000654949	0.00196336	0.00208984	0.00208665
0.00219913	0.00209017	0.00122963	0.00205051	0.00216778	0.00204361
0.00196967	0.00178348	0.00129693	0.00142582	0.00187971	0.00185271
0.00129737	0.00100335	0.000931465	0.000623874	0.00139265	0.00147132
0.00130275	0.000726699	0.00119641	0.00075198	0.00135393	0.0013625
0.00215541	0.00067004	0.00137321	0.000784613	0.00136904	0.00215877
0.00268131	0.000506689	0.00124696	0.000897438	0.00123778	0.00246312
0.0028126	0.00147676	0.00140143	0.001799	0.00172256	0.00244073
0.00251887	0.00220013	0.00157615	0.00236023	0.00223249	0.00243885
0.00182864	0.0015384	0.00107042	0.0019002	0.00172585	0.00183664
0.00166073	0.00129678	0.000938157	0.00158833	0.00154325	0.00163579
0.00174828	0.00162689	0.000982622	0.00177248	0.00171789	0.00168372
0.00192961	0.0015218	0.000750189	0.00174951	0.00160537	0.0018031
0.00170728	0.00153514	0.00065448	0.00139791	0.00130151	0.00150026
0.00127683	0.00147513	0.000839169	0.00115991	0.000928947	0.00118973
0.00123126	0.00119007	0.00084843	0.00104444	0.000941872	0.00129712
0.00133304	0.00108513	0.000895606	0.00115655	0.00105338	0.00144902
0.00166082	0.0012436	0.00108226	0.00162854	0.00142818	0.00177353
0.00150103	0.00149033	0.000723142	0.0015759	0.00166823	0.00145552
0.00102417	0.00118014	0.000456709	0.00121409	0.00131378	0.00113587
0.00128761	0.000908401	0.000626779	0.00160539	0.00156339	0.00163142
0.0021317	0.00146028	0.000974198	0.0022963	0.00186674	0.00228873
0.00274067	0.00262392	0.00137898	0.00247624	0.00233592	0.00203294
0.0025216	0.0027322	0.00169737	0.00223833	0.00252772	0.00171417
0.00178229	0.00199542	0.00174115	0.001752	0.00196703	0.00160455
0.00121165	0.00176349	0.00154393	0.00132469	0.00167144	0.00136353
0.00218138	0.00260674	0.00193011	0.00191449	0.00232377	0.00233644
0.0027582	0.00299531	0.00204729	0.00234974	0.00289892	0.00248051
0.00148752	0.0021935	0.00127731	0.00193153	0.00205723	0.00144318
0.00117237	0.001545	0.000815715	0.00183918	0.00152297	0.00142228
0.00199832	0.00102168	0.000799564	0.00209111	0.00167662	0.00206041
0.00246897	0.00111521	0.00079302	0.00265637	0.00195501	0.00256236
0.00185907	0.00138702	0.00096445	0.0021571	0.00194048	0.00192088
0.00140278	0.00155687	0.00134424	0.00142633	0.00187008	0.0012604
0.00167423	0.00158017	0.00150641	0.00173349	0.00184728	0.00150996
0.00200817	0.00103009	0.00127465	0.0019273	0.00155659	0.00177966
0.00250292	0.000958362	0.000920115	0.00193617	0.00152347	0.00194843
0.00238505	0.00112335	0.000819104	0.00188546	0.0015767	0.00195027
0.00178588	0.000630019	0.00102085	0.00160879	0.00143233	0.00156653
0.0016653	0.000340005	0.000911889	0.00155987	0.00142934	0.00127378
0.00206346	0.000748333	0.000581158	0.00227767	0.00199408	0.00189054
0.00199467	0.000828358	0.000580389	0.00231174	0.00227234	0.00220354
0.00136787	0.000978363	0.000602769	0.00161177	0.00179516	0.00181203
0.00113126	0.00142169	0.000652618	0.00139022	0.00150849	0.00145308
0.00119288	0.00133851	0.000696554	0.00146942	0.0015429	0.00161154
0.00197592	0.00164694	0.000809784	0.00217431	0.0020398	0.00228525
0.00208668	0.00131178	0.000743783	0.00193829	0.00225629	0.00213543
0.0011804	0.000575048	0.000622862	0.00128116	0.00152813	0.00145284
0.00110181	0.000791739	0.000883545	0.00161795	0.00129913	0.00132587
0.00126612	0.0011368	0.000987154	0.00171114	0.00146514	0.00149763
0.00143127	0.00132514	0.00093308	0.00180284	0.00141504	0.00159564
0.00148041	0.00129172	0.00123348	0.00158114	0.00133678	0.00152832
0.00119743	0.0012318	0.00138279	0.00134933	0.00133045	0.00149426
0.0013537	0.00158367	0.00175941	0.00213764	0.00190893	0.00214268
0.00222691	0.00160688	0.0022835	0.00298315	0.00236292	0.00292023
0.00233312	0.00143515	0.00203578	0.00262368	0.00217164	0.00235796
0.0013929	0.0011418	0.00137583	0.00145422	0.00149581	0.00155337
0.000975064	0.000685072	0.00100194	0.000881487	0.00110164	0.00127763
0.00105899	0.00105354	0.00169927	0.00158642	0.00177887	0.00106461
0.00111608	0.00144193	0.00208514	0.00188562	0.00218095	0.00114927
0.00127946	0.00163679	0.00169403	0.00195683	0.00217201	0.00151908
0.000985749	0.00191009	0.00163857	0.00198264	0.00212013	0.00135989
0.000687545	0.00199676	0.00149685	0.00174032	0.00188827	0.000958028
0.000524124	0.00166172	0.00118323	0.00130508	0.00153626	0.000871466
0.000720544	0.00140171	0.00107006	0.00151799	0.00137304	0.00112247
0.00112858	0.00164843	0.00106908	0.00210703	0.00166951	0.00135549
0.00127773	0.00162187	0.00103056	0.00180958	0.00160876	0.00136588
0.00162061	0.00172022	0.000946532	0.00166413	0.00149651	0.00152928
0.00191611	0.00185019	0.00117684	0.00168009	0.00173038	0.00167041
0.00182771	0.00145017	0.00118765	0.00146077	0.00173219	0.0015396
0.00133393	0.00139344	0.00127613	0.001355	0.00180232	0.00106843
0.00120003	0.00134179	0.00123128	0.00144929	0.00166235	0.000909236
0.000925925	0.00100173	0.000756981	0.00131792	0.00134476	0.000964758
0.000780391	0.00133341	0.00101758	0.00186466	0.0018432	0.00141465
0.00100454	0.00153011	0.00117347	0.00185244	0.00184674	0.00155266
0.000552702	0.00135839	0.00135501	0.0012372	0.0014153	0.000897747
0.000361607	0.00203021	0.00234832	0.00103905	0.00164063	0.000733015
0.000384821	0.00173018	0.00187694	0.000746999	0.00128195	0.0006183
0.000467868	0.0011551	0.000648558	0.00127132	0.00117497	0.000623931
0.00153225	0.00168354	0.000673482	0.00220139	0.00185353	0.00138922
0.001935	0.00153509	0.0011497	0.00208098	0.00185319	0.00158706
0.00210369	0.0023134	0.00188504	0.00215594	0.00214442	0.00190209
0.00224829	0.00311061	0.00179826	0.00259876	0.00255144	0.00244005
0.0019003	0.00328885	0.00171124	0.00269684	0.00283921	0.00228479
0.00136536	0.0025897	0.00182278	0.00206628	0.00218704	0.00187089
0.000817857	0.00113338	0.00118696	0.0011588	0.00103088	0.00127101
0.00171607	0.00175534	0.000780515	0.00171002	0.00149329	0.00138626
0.00247062	0.00234076	0.000632398	0.00246051	0.00194829	0.00165197
0.00194565	0.00201056	0.000938489	0.00261506	0.00180912	0.00152568
0.00121973	0.00187695	0.00121321	0.0023701	0.0015873	0.00156919
0.000697378	0.00176026	0.00112004	0.00235464	0.00125248	0.00151811
0.000831279	0.00133351	0.000812083	0.00207074	0.00103946	0.00123897
0.00137857	0.00134836	0.000557395	0.0019097	0.00113956	0.00117372
0.00125717	0.00135507	0.000761934	0.0017232	0.00111747	0.00115315
0.000713409	0.000705071	0.000776567	0.00107705	0.00113157	0.000937956
0.000857153	0.000730079	0.000524406	0.0010047	0.00123987	0.000914469
0.000625915	0.00108842	0.00031408	0.000819001	0.00115306	0.000581285
0.000102681	0.00132512	0.00031858	0.00123919	0.00135215	0.000523652
0.000808929	0.00170849	0.000463904	0.00168773	0.0017594	0.00100356
0.00137148	0.00114005	0.000313462	0.000917467	0.00148191	0.00112576
0.00124291	0.000205012	0.000180848	0.000509872	0.000954388	0.00110403
0.00208663	0.00070845	0.000499017	0.00194233	0.0016502	0.00204689
0.00257326	0.00187709	0.00058094	0.002957	0.0020679	0.00287748
0.00234737	0.00245203	0.000568314	0.00267468	0.00165055	0.00260308
0.00220628	0.00196851	0.00059278	0.00210344	0.00132164	0.0021308
0.00233577	0.00185197	0.000503325	0.00220023	0.00138039	0.00246028
0.00180806	0.00231035	0.000595943	0.00215035	0.00155795	0.00232162
0.00139466	0.00196509	0.000594394	0.00196341	0.00114872	0.00195963
0.00238756	0.0019138	0.000519629	0.00281081	0.00124773	0.00290022
0.00225806	0.00168208	0.000354931	0.00282921	0.00125987	0.00269341
0.00117771	0.00109172	0.000436237	0.00177656	0.00102594	0.00141376
0.000735732	0.00107006	0.0012331	0.00131828	0.00112595	0.00100034
0.0013	0.00133175	0.00165731	0.00161638	0.00140212	0.00144211
0.00137144	0.00133851	0.00107823	0.00131176	0.00140505	0.00139275
0.00112959	0.000966791	0.00072925	0.00124589	0.00130844	0.00119931
0.00125548	0.000791721	0.00119874	0.00183835	0.0018985	0.00145043
0.0009375	0.000805067	0.00158218	0.00161378	0.00197448	0.00115696
0.000450898	0.000940056	0.00136197	0.00116221	0.00169683	0.000500982
0.00147882	0.00211381	0.00157564	0.00205911	0.00238585	0.00146175
0.00206999	0.00251072	0.00128329	0.00215423	0.00227864	0.00196105
0.00141519	0.00213031	0.000929478	0.00145385	0.00177572	0.00119904
0.001484	0.00220048	0.00150337	0.00147656	0.00189118	0.00132058
0.00158043	0.00179218	0.00125912	0.00148456	0.00163061	0.00158593
0.00220538	0.0020454	0.000754783	0.0021301	0.00209124	0.00233968
0.00173573	0.00167348	0.000363621	0.0022262	0.00200304	0.00229549
0.00102858	0.00134341	0.000111617	0.00189641	0.00169121	0.0017478
0.00155898	0.00144338	0.000338314	0.00204882	0.00208066	0.00184426
0.00249127	0.0020853	0.000644113	0.00229426	0.00269698	0.00265753
0.00209923	0.00254374	0.000646188	0.00270602	0.0033342	0.00307202
0.00106429	0.00146673	0.000445617	0.00205697	0.0025795	0.00185824
0.00128839	0.000823346	0.000632385	0.0012425	0.00155403	0.0010813
0.00178395	0.00126504	0.00134801	0.00169025	0.00162757	0.00142417
0.00189201	0.00190701	0.00189053	0.00219648	0.00200098	0.00191159
0.00180552	0.0018338	0.00199405	0.00214691	0.00203682	0.00225688
0.00169481	0.000866758	0.00154008	0.00185193	0.00162776	0.00197187
0.00133578	0.000136667	0.00101526	0.00147553	0.00126119	0.00147549
0.00155271	0.000415	0.00094078	0.00142362	0.0011614	0.00145936
0.00197056	0.00153849	0.00126939	0.00121252	0.00156422	0.00156181
0.00162234	0.00218199	0.00188655	0.00108716	0.00174196	0.00185088
0.00113214	0.00163346	0.00161001	0.00132504	0.00139177	0.00151537
0.00113571	0.00104174	0.000843538	0.00121784	0.00123635	0.000875004
0.0012125	0.000993378	0.000481388	0.00132773	0.00119778	0.000940909
0.00130714	0.00127172	0.000286079	0.00156791	0.00107488	0.00116634
0.00137144	0.00179843	0.000214799	0.00189175	0.00116864	0.00146835
0.00114108	0.00157669	0.000183872	0.00146898	0.00117921	0.00130363
0.000704495	0.000840057	0.000435876	0.000915201	0.00106182	0.000651324
0.000709878	0.000850129	0.000481744	0.00142555	0.00149875	0.00086096
0.00157509	0.00184699	0.000233934	0.00207946	0.00208281	0.0014169
0.00192241	0.00211034	0.000241622	0.00194795	0.00203222	0.00143065
0.00131165	0.00100346	0.00033247	0.00146827	0.00173501	0.00109578
0.000807152	0.000686708	0.000266158	0.00138715	0.00148114	0.000693421
0.00155095	0.00105335	0.000170108	0.00186759	0.00161367	0.00119364
0.00260819	0.000703365	0.000115636	0.00235718	0.00207389	0.00182707
0.00268871	9.33361e-05	3.36924e-05	0.00233368	0.00196517	0.00169447
0.00257613	0.000543341	9.30779e-05	0.002129	0.00182306	0.00142362
0.00193482	0.00128671	0.000396621	0.00182701	0.00176042	0.00147003
0.00149918	0.00139842	0.000620004	0.00166276	0.00170337	0.00173206
0.00178762	0.00103174	0.000486846	0.00182296	0.00179435	0.0018958
0.00161077	0.00105671	0.000376855	0.00163873	0.00152494	0.00138292
0.0014608	0.00162686	0.000526476	0.00156416	0.00162039	0.00148144
0.00192779	0.00201212	0.000674623	0.00208841	0.00217751	0.00232236
0.0020527	0.00143351	0.000510927	0.00190539	0.00192184	0.00212473
0.00197328	0.000823346	0.000283693	0.0016887	0.00165612	0.00180174
0.00180455	0.000930163	0.000365543	0.00178918	0.0014927	0.00203759
0.00129198	0.00115689	0.000486853	0.00149638	0.00124079	0.0018339
0.00100896	0.00146013	0.00063299	0.00167604	0.00145398	0.00142785
0.001067	0.00135353	0.000883808	0.00228929	0.00160051	0.00213141
0.0010045	0.00116189	0.000749295	0.00192509	0.00145858	0.00212598
0.00129917	0.00108345	0.000468726	0.00125201	0.00132424	0.0013345
0.00232056	0.00173682	0.000705192	0.00171642	0.00191014	0.00168487
0.00193397	0.00208031	0.000874441	0.00203434	0.00214177	0.00169913
0.00165194	0.00205383	0.00166881	0.00215781	0.00171435	0.00143919
0.00223325	0.00228541	0.00179308	0.00191628	0.00196668	0.00163058
0.00212063	0.00189021	0.00113709	0.00182207	0.00216283	0.0016631
0.0017198	0.00189038	0.00126876	0.00173426	0.00164185	0.0012743
0.00106973	0.00167866	0.000931082	0.00105654	0.00116194	0.000894822
0.00159291	0.00163205	0.000909286	0.00123084	0.00152529	0.00138801
0.00178575	0.00151193	0.000963065	0.00155812	0.00164034	0.00169828
0.00162413	0.00193017	0.000968729	0.00206673	0.00192413	0.00208919
0.0015402	0.00223682	0.00103042	0.00218602	0.00217062	0.00259936
0.00107946	0.00170178	0.000888744	0.00168915	0.00168518	0.00212105
0.00182949	0.00171849	0.00124479	0.0023132	0.00223832	0.00204319
0.00179119	0.00104008	0.000932318	0.00216838	0.00210349	0.0018215
0.00128491	0.000770035	0.000426885	0.00136217	0.00178002	0.00185005
0.000950011	0.000696677	0.000385796	0.00129776	0.00147124	0.00159655
0.0004125	0.000405006	0.000199706	0.00075801	0.000639207	0.000604678
0.000391071	0.000451673	0.000157313	0.000395858	0.000522248	0.000616596
0.000503571	0.000386667	0.000218543	0.000390545	0.000569491	0.00106983
0.000525	0.000645019	0.000247935	0.000304557	0.000617515	0.00112728
0.000513393	0.00116673	0.000336332	0.000325381	0.000912851	0.00102263
0.00040625	0.00115504	0.000334244	0.000623893	0.00116468	0.00121169
0.000237503	0.000878373	0.000211235	0.000847471	0.00112232	0.00143684
0.000276789	0.000701698	0.000199547	0.000805408	0.00100873	0.00145479
0.00011875	0.000373339	0.000102233	0.000649653	0.00055899	0.00106042
0.000243753	0.000306692	6.20031e-05	0.000459098	0.000391682	0.000958589
0.00109825	0.000616746	4.70793e-05	0.000648879	0.000778041	0.00117992
0.00146702	0.000478355	2.42308e-05	0.000664031	0.000894685	0.00125206
0.00110272	9.33333e-05	6.5e-05	0.000348109	0.000755191	0.00121679
0.00122951	0.000418352	6.50005e-05	0.000437895	0.00114665	0.00128779
0.00100721	0.000691698	2.43848e-05	0.000636766	0.00120826	0.00094137
0.000309837	0.000830025	2.1e-05	0.000781446	0.00110423	0.000447229
0.000233929	0.00121842	0.000168231	0.000834476	0.00144432	0.00103893
0.000223214	0.00161345	0.000258156	0.00119852	0.00179105	0.00175173
0.000183036	0.00149007	0.000150232	0.00125158	0.0020117	0.00133842
0.000632143	0.00141671	5.83848e-05	0.00101897	0.00224518	0.000993398
0.000599107	0.00137004	2.1e-05	0.000802279	0.00213799	0.00107924
0.000638393	0.0011167	0.000105077	0.000950386	0.00159521	0.00116441
0.000936607	0.00118339	0.000117693	0.00146477	0.00125696	0.0013724
0.000590179	0.00103006	0.000120463	0.00145682	0.00112068	0.00124318
0.000385714	0.000970029	0.000218694	0.00112879	0.00102274	0.00104545
0.00106696	0.00153338	0.000345232	0.00132614	0.00137095	0.00141926
0.00125001	0.00172005	0.000372541	0.00109583	0.00157602	0.00113301
0.00126164	0.00166679	0.000250386	0.000573873	0.00139245	0.000546756
0.00145539	0.00101341	0.000243703	0.000582211	0.0014267	0.000876956
0.000943761	0.000141667	0.000244318	0.000382958	0.00113365	0.00105555
0.00119107	0.00101339	0.000741256	0.00116743	0.00148372	0.000991097
0.00132589	0.00165677	0.00094017	0.0013451	0.00180669	0.00066703
0.00172415	0.00121673	0.000571195	0.00143155	0.00154213	0.000563686
0.00240988	0.00059004	0.000288008	0.00201303	0.00121852	0.000629276
0.00209826	0.00010667	2.77692e-05	0.00137577	0.000844612	0.00102457
0.00175986	0.000385023	2.2e-05	0.000929545	0.000880368	0.00165693
0.00160089	0.000715043	5.97697e-05	0.000860606	0.000793508	0.00149675
0.0021625	0.00044168	0.000221929	0.000655692	0.000802918	0.00151776
0.00195536	0.000646686	0.000285928	0.000887893	0.000840305	0.00146272
0.0009125	0.000906707	0.000197077	0.000892053	0.00076852	0.000960775
0.000712545	0.000688364	0.000174547	0.00052276	0.000800547	0.000808581
0.00121259	0.00115672	0.000149394	0.00104706	0.000915595	0.00110469
0.00145895	0.0013901	0.000107617	0.00136899	0.000937308	0.00117146
0.00113038	0.00122007	9.37734e-05	0.00113717	0.000980841	0.00109602
0.00115541	0.00215042	0.000532185	0.00150652	0.00193347	0.00141681
0.00202325	0.00298236	0.000907398	0.0021599	0.0023737	0.00155444
0.00252684	0.00200188	0.000489467	0.0023058	0.00156745	0.0013033
0.00153049	0.000903443	0.000224623	0.00160654	0.000976464	0.00109034
0.000573257	0.000713382	0.000281315	0.000875798	0.000644752	0.000870074
0.000287503	0.000525008	0.000227079	0.000700406	0.000466127	0.000601093
0.0002	0.000418346	0.000205232	0.000704172	0.000441758	0.0004801
0.000156252	0.00043168	0.000198154	0.000475011	0.000394809	0.000422306
9.82154e-05	0.000295009	0.000143925	0.000135988	0.00031726	0.000271216
0.000138396	0.000606699	0.000203933	0.000200387	0.000378274	0.000399599
0.000229471	0.000615024	0.000240012	0.000330316	0.000501817	0.000784821
0.000243753	0.000366672	0.000154309	0.000287505	0.000518954	0.000653715
0.000641071	0.000843346	0.000341701	0.000661748	0.00095019	0.000654566
0.00135982	0.00142667	0.00057217	0.00143788	0.00175806	0.00129265
0.00125357	0.00136667	0.000505161	0.00128485	0.00159891	0.00126288
0.000913403	0.000900054	0.000356084	0.00091593	0.00100748	0.000874791
0.000800902	0.000610046	0.00020354	0.000920854	0.00071413	0.00065401
0.00105893	0.000731678	0.000386694	0.0011144	0.000892443	0.000729339
0.00128393	0.000795	0.000797484	0.00139059	0.00113703	0.000991585
0.000808045	0.00067503	0.00136411	0.00103339	0.0014537	0.00102261
0.000737509	0.00111673	0.00155819	0.00102884	0.00178116	0.00117584
0.00087501	0.00100174	0.000961972	0.00141299	0.00164946	0.00144179
0.000686631	0.00102681	0.000492873	0.00135273	0.00165634	0.00133558
0.000838439	0.00109346	0.000484193	0.00132621	0.00149122	0.00121456
0.00165809	0.000840151	0.00115324	0.00195109	0.00185891	0.00170088
0.00207006	0.00108033	0.00176365	0.00186659	0.00213376	0.00173752
0.00192003	0.00127023	0.00121817	0.0013971	0.00178645	0.00166624
0.00158753	0.00137671	0.000498581	0.00132809	0.00152975	0.00160758
0.000834838	0.00098503	0.000320932	0.000754924	0.00103585	0.000868899
0.000535714	0.000631676	0.000328393	0.000370076	0.000866304	0.000464631
0.000708036	0.000643333	0.000304462	0.000515534	0.000871435	0.000632359
0.000636607	0.000771701	0.000256386	0.000737127	0.000871717	0.000733117
0.000441071	0.000786749	0.000363771	0.000541288	0.00100425	0.00049513
0.0004125	0.000725044	0.000392699	0.000371591	0.000956255	0.000362987
0.000339286	0.000496674	0.000265467	0.000324242	0.000685191	0.000326082
0.000633072	0.000520023	0.000252624	0.000207577	0.000746671	0.000404243
0.00124025	0.000866706	0.000285711	0.000504175	0.000988828	0.000784267
0.0011161	0.000963377	0.000288633	0.000921255	0.00102281	0.000858372
0.000880388	0.0010417	0.000585438	0.00120611	0.0013936	0.000933927
0.00117769	0.00126686	0.000778292	0.00161707	0.00179117	0.00144901
0.00148579	0.00126543	0.000769288	0.00170522	0.00158829	0.00163489
0.00143674	0.00121545	0.000936707	0.00176213	0.00138123	0.00140609
0.000808963	0.00103687	0.000713147	0.00131259	0.00101524	0.000910453
0.000207143	0.000721677	0.000453234	0.000615909	0.00057419	0.000462584
0.000283929	0.000831736	0.000559175	0.000798889	0.00076693	0.000632338
0.000588393	0.000768443	0.000658956	0.00087655	0.000855634	0.000899959
0.000717885	0.00129353	0.000880856	0.001272	0.00107918	0.00103618
0.00105629	0.00176026	0.00144564	0.00204173	0.00172705	0.00142406
0.00193757	0.00163694	0.00226654	0.00236875	0.00227885	0.00206375
0.00240016	0.0017871	0.00239916	0.00230555	0.0022693	0.00218867
0.00178948	0.00129861	0.00154907	0.00150399	0.00144076	0.0014295
0.00142157	0.000790071	0.0014645	0.00130207	0.00102185	0.00117652
0.00137598	0.000695073	0.00164743	0.00138385	0.00127202	0.00133549
0.00077414	0.000511736	0.000986249	0.000787934	0.000934113	0.000829639
0.000360714	0.000383351	0.000460162	0.000489781	0.000469214	0.000442103
0.000389299	0.000285013	0.000309386	0.000433716	0.000340119	0.000431714
0.000447337	0.000506689	0.000618464	0.000730331	0.000651789	0.000603685
0.000429481	0.000715032	0.000864779	0.000947851	0.00101726	0.000704654
0.000505383	0.000746745	0.000916559	0.00101565	0.00106422	0.000742965
0.00104649	0.00064844	0.000973717	0.00127209	0.00111589	0.000959757
0.00135097	0.000423384	0.000889166	0.00135663	0.000954973	0.0010142
0.00147688	0.000381684	0.00124694	0.00153856	0.00114241	0.00134028
0.00147865	0.000320014	0.00141135	0.00156882	0.00126808	0.00151907
0.00146161	0.000311671	0.00149726	0.0015255	0.00131245	0.0015697
0.00167679	0.000535	0.00180768	0.00174253	0.00160674	0.00182213
0.00164554	0.000823402	0.00209188	0.00209097	0.00206329	0.00187646
0.00139476	0.000546712	0.0021181	0.00184977	0.00214808	0.00170436
0.00134657	0.000343338	0.00157039	0.00146865	0.0015675	0.00147254
0.00188503	0.000531683	0.00144151	0.00174075	0.00153065	0.0017494
0.00224038	0.000356672	0.00164898	0.0016491	0.00153187	0.001952
0.0016027	0.000168333	0.00125056	0.0012383	0.00103503	0.00148696
0.00119556	0.000363364	0.00107661	0.00159097	0.00119359	0.00150158
0.00180359	0.0010702	0.00145	0.00249372	0.00185772	0.00197979
0.00197679	0.00164363	0.00155367	0.00261305	0.00222054	0.00201896
0.00135804	0.00147024	0.00154348	0.00208378	0.0019618	0.00163002
0.00119821	0.00108516	0.0015369	0.00168754	0.00170647	0.00142189
0.00130179	0.000771725	0.00141444	0.00149439	0.00171352	0.00133139
0.00140537	0.000590018	0.00105503	0.00145577	0.00150571	0.00125572
0.00235806	0.000581675	0.000846027	0.00234899	0.00162416	0.002113
0.0023375	0.000460007	0.000747867	0.00228	0.00161687	0.00218687
0.00149735	0.000721705	0.000798263	0.0014906	0.00153191	0.00167906
0.00138308	0.00119675	0.00106401	0.00170013	0.0013397	0.00171528
0.00243848	0.00148521	0.00124338	0.00248492	0.00136904	0.0023132
0.00362062	0.001677	0.00172151	0.00353604	0.00213817	0.00283889
0.00271786	0.00121016	0.00143223	0.00269827	0.00204526	0.00207538
0.00211071	0.00105845	0.000836728	0.00190463	0.00191103	0.00192066
0.0021527	0.00112676	0.000765698	0.0019303	0.0019005	0.00194448
0.00140182	0.000688344	0.000492077	0.00114925	0.00120501	0.00105401
0.000993762	0.000553333	0.000429154	0.000835241	0.0010131	0.000679657
0.000794643	0.000895	0.000693236	0.000829186	0.00140441	0.000648596
0.000758929	0.00109168	0.000858087	0.000676147	0.00163386	0.000554445
0.0007375	0.000605018	0.000543925	0.000481061	0.000969506	0.000403467
0.000483949	0.000376678	0.000405848	0.000353788	0.000688345	0.000245238
0.000615205	0.000591676	0.000439925	0.00040303	0.00105686	0.000410173
0.000952679	0.000643372	0.000477157	0.000654177	0.00102549	0.000732916
0.00113929	0.000951752	0.000817257	0.00128529	0.00114466	0.00111886
0.00125805	0.0011418	0.000899545	0.00105535	0.00133084	0.000961697
0.00130807	0.00077841	0.00065378	0.000453038	0.00102119	0.000736718
0.00127324	0.000748356	0.000608659	0.000718939	0.000805319	0.000855117
0.00111698	0.000888373	0.00124948	0.000845847	0.000819873	0.000948601
0.00118214	0.000698365	0.0014355	0.000860261	0.000806814	0.00116873
0.00135446	0.000608352	0.000854545	0.00096562	0.00101966	0.00139818
0.00165357	0.000963391	0.000599692	0.00107507	0.00123789	0.00171539
0.00142055	0.000930056	0.000441692	0.000865923	0.00104324	0.00130335
0.00117413	0.000620009	0.00048685	0.000604565	0.000861496	0.000690263
0.00132144	0.000645	0.000626389	0.000589791	0.000894113	0.000576518
0.00105714	0.00101338	0.000812083	0.000470841	0.00105331	0.000424784
0.00108214	0.00106011	0.000860632	0.000678414	0.00103433	0.000457169
0.00132054	0.000941751	0.000895786	0.00102274	0.00108264	0.00091445
0.00104467	0.00101841	0.000851314	0.0010928	0.00110298	0.00104626
0.000666087	0.000651725	0.00062293	0.00100342	0.000775384	0.000833278
0.000757143	0.000585053	0.000705485	0.00093301	0.000954208	0.000801106
0.000969662	0.000530024	0.000520897	0.00105045	0.00105621	0.000712959
0.00122062	0.000678385	0.00055374	0.00110467	0.00104698	0.000712198
0.00147778	0.000810099	0.00093066	0.00130138	0.00140442	0.00128814
0.00226704	0.00125341	0.00109515	0.00204682	0.00204916	0.0021058
0.00267873	0.00190677	0.000944273	0.00258771	0.00226508	0.00248141
0.00217064	0.00219862	0.000797171	0.00227525	0.00217434	0.00222663
0.00183492	0.00205712	0.000819639	0.00189072	0.0021966	0.00210318
0.0016608	0.00170535	0.000581015	0.00158078	0.00199811	0.00181334
0.00152768	0.00154181	0.000430466	0.00129815	0.00147088	0.00123994
0.00176889	0.00146009	0.000696052	0.00169886	0.00147654	0.00158527
0.00218867	0.00164514	0.000913165	0.00218355	0.00191505	0.00189018
0.00222968	0.00139685	0.00137198	0.0025052	0.00242225	0.00178075
0.00137596	0.000735077	0.00123713	0.0019615	0.00196498	0.00154385
0.0008625	0.000458347	0.000712878	0.00123417	0.00114026	0.00147933
0.00150359	0.000525016	0.000997744	0.00132207	0.00139632	0.00153464
0.00216434	0.000585018	0.00119189	0.00136709	0.00151472	0.00137708
0.00223939	0.000541683	0.000746387	0.0011966	0.00115679	0.00122796
0.00263145	0.000941695	0.000938088	0.00148986	0.00159648	0.00123055
0.00254035	0.00108505	0.00112324	0.00153839	0.00179826	0.00119005
0.00182415	0.000610027	0.000435699	0.000864434	0.000913273	0.000962671
0.00214464	0.00100173	0.000173003	0.00123983	0.000538497	0.0013638
0.00169018	0.00107506	9.85388e-05	0.001283	0.00034397	0.00128262
0.000941986	0.000620009	0.00050554	0.000729551	0.000286289	0.000673485
0.00173756	0.000876693	0.00110539	0.00150385	0.000817956	0.0012394
0.00244205	0.0011101	0.00116834	0.00210704	0.00145568	0.00179613
0.00230454	0.00130845	0.00132037	0.00174909	0.00151519	0.00158594
0.00198578	0.00158512	0.00143505	0.00152359	0.00156082	0.00138856
0.00142682	0.00144346	0.00107925	0.00127351	0.00149897	0.00123987
0.00145543	0.00186364	0.000612389	0.0019362	0.00196563	0.00198231
0.00141616	0.00193373	0.000415235	0.00210404	0.00203516	0.00207882
0.000669651	0.00145694	0.000634478	0.000991719	0.00141637	0.000946235
0.000374111	0.00160034	0.00103376	0.000876201	0.00160694	0.000719724
0.00072858	0.00158196	0.00117759	0.00102241	0.00179084	0.00135555
0.000804464	0.00124347	0.000939738	0.00146983	0.00170496	0.00167037
0.000829484	0.00146844	0.00104047	0.00214088	0.00184395	0.00187505
0.00115007	0.00174849	0.00113938	0.00182595	0.00204079	0.00167061
0.00157513	0.00117855	0.00160744	0.0013392	0.00202055	0.00132379
0.00133938	0.000685103	0.0020666	0.00090357	0.00191429	0.00106932
0.000731267	0.00100342	0.00129134	0.000786056	0.00172543	0.00070522
0.000458036	0.00112175	0.000792855	0.00104059	0.00115668	0.000844708
0.000158036	0.000956767	0.000984308	0.000814022	0.000660932	0.000702814
0.000109821	0.00156516	0.00134258	0.000601894	0.000997759	0.000377381
8.83929e-05	0.00164011	0.00153574	0.000910613	0.00135522	0.000437998
7.58929e-05	0.00152848	0.00161708	0.00124775	0.00179538	0.000574581
0.000175893	0.000978363	0.00146948	0.00117009	0.00160912	0.000536265
0.000438393	7.66667e-05	0.0014365	0.000995076	0.000637339	0.000561265
0.000671429	0.000278342	0.00134441	0.000893561	0.000355784	0.000541775
0.000402691	0.000960058	0.00149077	0.000870455	0.000375646	0.000514536
0.000335725	0.0010017	0.00166759	0.00108182	0.000425389	0.000394724
0.00100625	0.000816679	0.00114558	0.00139091	0.000888305	0.000192209
0.00109912	0.00107672	0.00103417	0.00140077	0.0012098	0.000243398
0.000549114	0.000955051	0.00110859	0.00123903	0.00141799	0.00049145
0.000384821	0.000581684	0.00117534	0.0015413	0.001367	0.000752244
0.000419643	0.00063339	0.000888362	0.00191591	0.00151738	0.00127157
0.000311613	0.000896828	0.000599528	0.00224103	0.00187669	0.00166994
0.000368764	0.000966826	0.000661628	0.00220405	0.00179555	0.00130164
0.000523231	0.000921763	0.000464958	0.00140166	0.00133702	0.000744106
0.000728597	0.000806758	0.000229937	0.000939454	0.000797259	0.000589527
0.00148044	0.000660065	0.00064301	0.00149415	0.001165	0.00100912
0.00201537	0.000680097	0.000749497	0.0018312	0.00145984	0.00125915
0.00152873	0.000685119	0.00033355	0.00126361	0.0011641	0.000858943
0.00116792	0.00200529	0.000322616	0.00204541	0.00186581	0.0010952
0.00141789	0.00235857	0.000306167	0.00267873	0.00214607	0.00129773
0.00213217	0.00163348	0.00012162	0.00254199	0.00104211	0.000674573
0.00197411	0.00127011	7.18485e-05	0.00181876	0.00053238	0.000407696
0.00202857	0.00117362	0.000234856	0.00135359	0.00119795	0.00139983
0.00269648	0.00179917	0.000540549	0.0019559	0.00168069	0.00208513
0.00173128	0.00160391	0.00052133	0.00179064	0.00151183	0.00146764
0.00109107	0.00248486	0.000448034	0.00242257	0.00233911	0.0014818
0.00183677	0.00308749	0.0011718	0.00264519	0.00290238	0.00210669
0.00159121	0.00207404	0.00132945	0.00157141	0.00193895	0.00180477
0.000974118	0.00137844	0.000938776	0.00124363	0.00123916	0.00131539
0.00099288	0.00128174	0.000836417	0.00124216	0.00118657	0.00126615
0.00102769	0.00134016	0.000738264	0.0010061	0.00121273	0.00117496
0.00123224	0.00123357	0.000676251	0.0010527	0.00115954	0.00104088
0.00147602	0.00130861	0.000548791	0.00128948	0.00131225	0.00121997
0.00140805	0.00130853	0.000440018	0.00118718	0.00131452	0.00128477
0.00196796	0.00139855	0.000510488	0.00193865	0.001579	0.00183296
0.00233232	0.00158884	0.000581714	0.00242028	0.00171391	0.0024113
0.00340104	0.00190461	0.000744377	0.00303027	0.00242821	0.00313146
0.00332636	0.00257145	0.000711027	0.00327686	0.00292531	0.00302927
0.00200916	0.00226368	0.000371988	0.0023421	0.0023069	0.00194128
0.00162143	0.00134015	0.000302847	0.00173081	0.00167617	0.00148032
0.0007125	0.000996771	0.000267463	0.00125236	0.0010927	0.00115011
0.00104735	0.00134014	0.000338159	0.00161944	0.00139397	0.00148355
0.00167152	0.0016569	0.000416703	0.00179519	0.00177045	0.00183119
0.00138308	0.00131187	0.000341544	0.00144699	0.00153003	0.00158553
0.00125988	0.0010818	0.000360468	0.00123833	0.00134463	0.00140252
0.00212688	0.00144185	0.00063726	0.00193194	0.00220326	0.00237476
0.00245985	0.00124535	0.000805108	0.00252161	0.0024478	0.00249857
0.00203663	0.00104192	0.000616548	0.00230307	0.00203681	0.00153427
0.00221339	0.00145026	0.000429239	0.0021073	0.00184046	0.00134929
0.00221696	0.00156707	0.000359089	0.00180392	0.00159402	0.00136804
0.00144922	0.00104693	0.000344127	0.00117664	0.00139859	0.00105675
0.000767022	0.00108198	0.00083319	0.000926973	0.00150877	0.000784242
0.00103666	0.00154204	0.0010021	0.00140689	0.00170547	0.00108531
0.00123131	0.00129512	0.000705298	0.00131142	0.0013189	0.00105622
0.000819643	0.000878347	0.000453308	0.000778788	0.000783135	0.000515154
0.000421429	0.000643343	0.000181385	0.000871212	0.000607672	0.00044958
0.000450893	0.000958384	0.000102462	0.00112955	0.000742034	0.000856415
0.000961607	0.00100348	0.000407395	0.00124739	0.000859915	0.00100396
0.0010393	0.000940099	0.000704878	0.00117394	0.00101967	0.000959396
0.000760723	0.00132015	0.000871411	0.00127051	0.00122697	0.000966712
0.000983059	0.00127683	0.0008711	0.00144056	0.00131225	0.00103172
0.00120181	0.00119176	0.000673784	0.00153072	0.00128527	0.00121387
0.00117591	0.00107345	0.000662712	0.00176597	0.00122179	0.00135683
0.00164022	0.00122687	0.000550883	0.00184067	0.0014379	0.00151568
0.0022688	0.00155892	0.000692712	0.00217255	0.00212314	0.0018527
0.00182413	0.00173886	0.00115281	0.00217207	0.00219747	0.00189403
0.000953571	0.00174022	0.00138492	0.00155835	0.00189137	0.00165652
0.00110893	0.00188047	0.00110072	0.00152728	0.00212497	0.00179928
0.00120089	0.00215885	0.000692164	0.00173751	0.00190533	0.00171354
0.00121429	0.00205872	0.00105695	0.0018217	0.00152303	0.00132985
0.00140357	0.00178539	0.00159381	0.00178882	0.001508	0.00142037
0.000945536	0.00159691	0.00212316	0.0015043	0.00178692	0.00128541
0.00165807	0.00230392	0.00238262	0.00223167	0.00231062	0.00166051
0.00219737	0.00238738	0.00164322	0.00237363	0.00209952	0.00166548
0.00211254	0.00226221	0.00117169	0.00202467	0.0019794	0.00176317
0.00231168	0.00190044	0.00076389	0.00245964	0.00208512	0.00228895
0.00154198	0.000793411	0.000271414	0.00207226	0.00140072	0.00176965
0.00155009	0.000898489	0.000351362	0.00203308	0.00122686	0.00177297
0.0025886	0.00214934	0.00152147	0.00284087	0.00258924	0.00230805
0.00246702	0.00221772	0.00184833	0.00234874	0.00250942	0.00209178
0.0021	0.00152532	0.00132948	0.00183298	0.00152459	0.00183501
0.00200188	0.00126515	0.00148209	0.0019986	0.00146509	0.00175609
0.00166001	0.00110351	0.00132896	0.00178125	0.00133177	0.00143547
0.00192786	0.00154853	0.00164368	0.00205925	0.00158009	0.00163259
0.00195103	0.00164517	0.00183717	0.0019497	0.00166196	0.00158551
0.00222518	0.0017622	0.00215205	0.00210502	0.0019577	0.00174122
0.00180646	0.00167391	0.00204576	0.00180279	0.00174341	0.00166978
0.00121091	0.00132696	0.0013651	0.00128169	0.00119126	0.00139213
0.00203771	0.00200045	0.00189917	0.00209011	0.00160368	0.00197375
0.00241883	0.00244619	0.00233111	0.00247203	0.00211049	0.00204385
0.00260985	0.00234309	0.00213625	0.00248495	0.00236599	0.002244
0.0021411	0.0017638	0.00142683	0.00189248	0.00169884	0.00197626
0.00160819	0.00136684	0.00128438	0.00161947	0.00146443	0.00161205
0.00139208	0.00115181	0.00126492	0.0015778	0.00150516	0.00153952
0.00119658	0.000716769	0.000771361	0.0011683	0.00100148	0.000989731
0.00145198	0.00121189	0.00075698	0.00146952	0.00105024	0.00110495
0.00124826	0.00133516	0.000646313	0.00135843	0.000939216	0.00113486
0.00148398	0.00105509	0.000769026	0.00121984	0.00094287	0.00116683
0.00130984	0.00197857	0.00134929	0.00162477	0.00188515	0.00178445
0.00134464	0.00267896	0.0014069	0.00228227	0.00266203	0.00248294
0.00152054	0.00190866	0.000825954	0.00199068	0.00191187	0.00210053
0.00126875	0.00181678	0.000767712	0.00155464	0.00149923	0.00177965
0.00118304	0.00168843	0.00076647	0.00150686	0.00140353	0.0015213
0.000921429	0.00104505	0.000473234	0.00126178	0.000907032	0.00120587
0.00139196	0.00141508	0.000537312	0.00161212	0.00138078	0.00159275
0.00195714	0.00167363	0.000833886	0.00191069	0.0017642	0.00166352
0.00189913	0.00169528	0.000935971	0.00190844	0.00156566	0.00175022
0.00170895	0.0016452	0.000817557	0.00172125	0.0014037	0.00172466
0.00222416	0.0020408	0.00106799	0.00192289	0.00205351	0.00190761
0.00246532	0.00262192	0.00135941	0.00239995	0.00303176	0.00195453
0.00183044	0.00193115	0.0010136	0.00189632	0.00231315	0.00130863
0.001392	0.00104355	0.000558163	0.0012724	0.00116141	0.001098
0.000966995	0.000730044	0.000379776	0.00101858	0.000732772	0.000918518
0.000809837	0.000730061	0.000424545	0.00079887	0.000597208	0.000619264
0.000775902	0.000793423	0.00048698	0.000860241	0.000666365	0.000597622
0.000629479	0.000763368	0.000437202	0.000768194	0.000611409	0.00049708
0.000651808	0.000715054	0.000302769	0.000630322	0.00049382	0.000335611
0.000795563	0.000773403	0.000182231	0.000706487	0.000447523	0.000277601
0.00085003	0.000803357	0.000166616	0.000739806	0.000425372	0.000244697
0.000664309	0.000650059	0.000164856	0.000616293	0.00035667	0.000244056
0.000564299	0.000666747	0.000147009	0.000630308	0.000348062	0.000185505
0.000574114	0.000738367	0.000168078	0.000657581	0.000363727	0.000155737
0.000586621	0.000688375	0.000137388	0.000636394	0.000336955	0.000198055
0.00072591	0.000736744	0.000115772	0.000815582	0.000437295	0.000406284
0.000834831	0.000783416	0.000153308	0.000920469	0.000541811	0.000670671
0.000816983	0.000820049	0.000299625	0.000792499	0.000598494	0.000706975
0.000856277	0.000965058	0.000519347	0.000847848	0.000814206	0.000765214
0.00103932	0.00107012	0.000580735	0.000974311	0.000929457	0.000833911
0.00106254	0.00111345	0.000579732	0.0010198	0.000946971	0.000882974
0.000763411	0.000998387	0.000489578	0.000906152	0.000906176	0.000851056
0.00058394	0.000910014	0.000431326	0.000680334	0.000788045	0.000815732
0.00117059	0.00134698	0.000660118	0.000927693	0.00136138	0.00131782
0.00168397	0.0016321	0.000652892	0.00127087	0.00183993	0.00147294
0.0014875	0.00131339	0.000362387	0.00125418	0.00138011	0.000993299
0.00131339	0.00101005	0.000229773	0.000990553	0.00102452	0.0008236
0.000873214	0.000886707	0.000285312	0.000498117	0.00106787	0.000703578
0.000304464	0.000881733	0.000696005	0.000386742	0.00113685	0.000548268
0.0001125	0.0010901	0.00135948	0.00091553	0.00145017	0.000542857
7.67857e-05	0.00131839	0.00157643	0.00106896	0.00162792	0.000566775
0.000175002	0.00130004	0.0014392	0.000933763	0.00148079	0.000699787
0.000527685	0.001165	0.00134908	0.000891707	0.00139106	0.000882908
0.00124464	0.00121841	0.00138524	0.00110646	0.0013896	0.00122632
0.00113931	0.000916722	0.00149516	0.00123601	0.00126244	0.00142105
0.000652702	0.000758356	0.00108514	0.00110724	0.00133913	0.00150145
0.000645543	0.000738355	0.000940857	0.000679555	0.00125891	0.00129838
0.000565179	0.000853359	0.00096149	0.000420458	0.00108296	0.00110684
0.00113036	0.00174185	0.00134951	0.00138866	0.00184776	0.00180719
0.00136787	0.00205188	0.00174497	0.00146706	0.00210538	0.00190282
0.00108751	0.00184008	0.00171921	0.000846976	0.00169565	0.00153074
0.000927689	0.0015518	0.00162071	0.000561747	0.00138838	0.00137644
0.000737526	0.00135513	0.00157291	0.000224621	0.00126915	0.00113779
0.000609836	0.00153176	0.00139001	0.000372727	0.00137974	0.00111191
0.000518756	0.0013018	0.000976303	0.000549629	0.00115258	0.00103866
0.000765187	0.00119844	0.00101723	0.000695465	0.00112238	0.00109548
0.000801786	0.00123337	0.00119523	0.000674242	0.00117204	0.000910626
0.000489286	0.00145515	0.00139772	0.0004375	0.00119077	0.000756081
0.00110181	0.0020103	0.00149777	0.00111139	0.00165116	0.00116223
0.00122056	0.00159014	0.00135551	0.00123412	0.00135253	0.00100649
0.000726794	0.00113505	0.00119224	0.000688636	0.00087856	0.000761472
0.000706258	0.00117005	0.00100609	0.00064849	0.000992102	0.000742965
0.000286607	0.00109007	0.00102601	0.000279171	0.000808751	0.000328898
4.28571e-05	0.000976725	0.000954709	9.69705e-05	0.000551849	0.000268405
0.000367857	0.00073505	0.000584706	0.000417045	0.000561076	0.000550341
0.000752687	0.000928369	0.000688873	0.000775379	0.000772225	0.000763114
0.000861627	0.00153171	0.00117873	0.00107614	0.00129987	0.00108454
0.00106522	0.00129674	0.00164117	0.00145013	0.00163838	0.00122138
0.00150546	0.000725045	0.00156435	0.00171268	0.00159783	0.00105765
0.001534	0.000631691	0.00107588	0.00135004	0.00134257	0.000523708
0.00160089	0.000641667	0.000912308	0.00105986	0.00109844	0.000294481
0.00213581	0.000786667	0.000912626	0.00128795	0.00120198	0.000838424
0.00201799	0.00122168	0.000898653	0.00135121	0.00148582	0.00120922
0.00148669	0.00135502	0.000726335	0.00119514	0.0014597	0.00131263
0.00123666	0.0010517	0.000684318	0.00106861	0.00115091	0.00142789
0.000993781	0.000776713	0.000696449	0.000822762	0.00089526	0.00109591
0.00108492	0.000896774	0.000833924	0.0010256	0.000916522	0.00117569
0.000940248	0.00114012	0.00100401	0.00126956	0.000970153	0.00100876
0.000307143	0.000843346	0.000674392	0.000711767	0.000710349	0.000294374
0.00010625	0.000625	0.000569312	0.000365919	0.000646064	0.000154763
0.000386607	0.000975073	0.00088785	0.000711742	0.00100751	0.000347511
0.000811607	0.00112843	0.000922769	0.000933734	0.00108142	0.000643624
0.00119464	0.00113005	0.00081916	0.000978054	0.00107064	0.000930642
0.00145365	0.00114686	0.000896114	0.000877302	0.00124473	0.000914621
0.00126168	0.000920196	0.000671361	0.000739818	0.000910592	0.000853833
0.000720536	0.000501712	0.000383557	0.000631835	0.000559752	0.000712042
0.000522321	0.000313343	0.000291616	0.000547727	0.000531619	0.000520242
0.000708929	0.000648382	0.000402234	0.000815158	0.000670305	0.000737156
0.000652686	0.000615055	0.000367478	0.00067731	0.000589829	0.000638175
0.000451791	0.000435013	0.000312551	0.000584876	0.000615067	0.000614663
0.000321432	0.000248333	0.000268623	0.000654177	0.000648771	0.000697858
0.000420541	8.16667e-05	0.000192161	0.000532205	0.000347113	0.000553589
0.000341976	0.000125	0.000144003	0.000397352	0.000162988	0.000340169
0.000366977	0.00011	6.25389e-05	0.00052768	0.000165587	0.000474648
0.000972321	0.000321676	0.000119538	0.000998168	0.000461401	0.000931838
0.000841964	0.000643353	0.000125385	0.00128831	0.000892273	0.00134267
0.000547332	0.000438333	4.60002e-05	0.00102238	0.000836766	0.00118291
0.000831266	0.000176669	6.83077e-05	0.000601141	0.000701222	0.000744913
0.00101964	0.000483348	0.000149462	0.000659859	0.000900668	0.000893301
0.000858036	0.000560017	0.000134539	0.000837885	0.000985242	0.000897424
0.000428571	0.000593351	0.00041754	0.000899628	0.00110734	0.000969434
0.000255357	0.000698354	0.000792003	0.000741684	0.00101073	0.00104259
0.000290179	0.000841717	0.000970476	0.000601913	0.000916367	0.000966045
0.000527679	0.00130513	0.00134175	0.000840562	0.00125003	0.00134318
0.000429473	0.00118675	0.00138223	0.000739461	0.00144883	0.00140142
0.000333042	0.000716699	0.000803327	0.000491701	0.00115518	0.000822538
0.000435714	0.0010117	0.000500542	0.000788258	0.00104246	0.000849896
0.000544668	0.00116002	0.000317005	0.00112426	0.00111481	0.00119189
0.00100542	0.00116335	0.000354926	0.001336	0.00109097	0.0012341
0.00132415	0.00123504	0.000547315	0.00110683	0.000954426	0.00075662
0.00124644	0.000788369	0.000309087	0.000779948	0.000629446	0.000387021
0.00191252	0.000651676	0.000128465	0.00142997	0.000786091	0.000873095
0.00214913	0.000786678	0.000217545	0.00159967	0.000951116	0.000903631
0.00182864	0.00160012	0.000890134	0.00163804	0.00141946	0.00118071
0.00126612	0.002032	0.00128528	0.00179603	0.00181958	0.00165198
0.000433937	0.0015819	0.00103473	0.0011167	0.00149565	0.00117046
0.000714314	0.00164192	0.000953341	0.000561747	0.00118773	0.000579776
0.000978602	0.00186864	0.0011621	0.000475778	0.00131333	0.000338862
0.00109376	0.00103008	0.000997791	0.000415169	0.0011166	0.000227167
0.00108482	0.000118335	0.000532002	0.000343198	0.000583888	0.000156061
0.00131786	0.000795036	0.00108593	0.000334109	0.000912741	0.000264827
0.0013643	0.00176028	0.00182255	0.000481826	0.00132133	0.000286259
0.00119738	0.00145516	0.000963962	0.000556065	0.000977672	8.58236e-05
0.00135546	0.000886735	8.73883e-05	0.000403794	0.000598929	3.4524e-05
0.00171443	0.00111529	9.41595e-05	0.000445083	0.000798361	9.95716e-05
0.00207335	0.00132199	9.00023e-05	0.000267045	0.00108335	0.000272528
0.00228487	0.00122678	9.83091e-05	6.51515e-05	0.00113578	0.00045077
0.00183306	0.000611694	6.96162e-05	8.37121e-05	0.000681363	0.000326517
0.00127063	0.000438346	5.71541e-05	0.000133333	0.000434536	0.000282805
0.00165816	0.00134526	5.98462e-05	0.000311366	0.000715432	0.000438226
0.00145805	0.0018438	5.83077e-05	0.000318563	0.000641446	0.00030693
0.000913393	0.00129514	0.000148077	0.000276517	0.000456128	0.000306176
0.000611607	0.000623361	0.00044854	0.000248108	0.000322545	0.000262884
0.000243756	0.000456694	0.000446712	0.000150007	0.000287558	0.000236049
5.80371e-05	0.000520023	0.00022124	0.000164781	0.00036495	0.000440603
2.32143e-05	0.000545008	0.000183385	0.000137879	0.000381625	0.000476732
0.000145539	0.000765023	0.000658237	0.000182201	0.00069202	0.000603377
0.00023304	0.000791702	0.00117446	0.000461385	0.00122872	0.00113605
0.000752679	0.00127684	0.00118721	0.00151065	0.00211133	0.00188992
0.00139018	0.00176691	0.00132492	0.00194062	0.00242631	0.00195378
0.00149196	0.00178516	0.00162313	0.00166944	0.00214362	0.00178776
0.00148127	0.00156345	0.00143581	0.0014137	0.00180639	0.00159426
0.00186537	0.000753345	0.00182983	0.00158278	0.0018173	0.00197656
0.00156534	0.000681677	0.00150987	0.00147597	0.00162145	0.00176187
0.00161877	0.00196857	0.00104539	0.00160386	0.00189333	0.00166398
0.00133393	0.00227694	0.00133078	0.00189023	0.00209742	0.00159525
0.00114286	0.00180505	0.000755392	0.00158793	0.00154774	0.000831818
0.00103393	0.00144838	0.000504392	0.00113676	0.00117255	0.000565695
8.57143e-05	0.000745034	0.000530544	0.000309851	0.000624992	0.000264836
0.000108037	0.000950146	0.00086425	0.000268945	0.000976778	0.000551219
0.000118751	0.00114181	0.000672474	0.000215535	0.00108959	0.000495033
0.000121429	0.001115	0.000218232	0.000217045	0.000832273	0.000368182
0.000690216	0.00165505	0.00071434	0.000876203	0.00129819	0.000688386
0.0012465	0.00194509	0.000924195	0.000808774	0.00174183	0.000697268
0.00106339	0.0014134	0.000726157	0.000256818	0.00145405	0.000514507
0.000744657	0.00119343	0.000439552	0.000221212	0.00120253	0.000666259
0.000394651	0.00132519	0.000646205	0.000138636	0.00119286	0.000525996
0.000386607	0.00144519	0.000622186	8.29545e-05	0.00128634	0.000650222
0.000354464	0.00101672	7.52313e-05	0.000215911	0.000967907	0.00080023
0.000107144	0.000385012	0.000106694	0.000306442	0.000635723	0.000369918
0.000198219	0.000528341	0.000107233	0.000440152	0.000891172	0.00058842
0.000505379	0.000870052	8.22334e-05	0.000822372	0.00119844	0.00107112
0.000542874	0.00113842	0.000247929	0.00137013	0.00146698	0.00125629
0.000400893	0.00122512	0.000371241	0.00141407	0.00130769	0.000948485
0.000250893	0.00138687	0.000556875	0.0012921	0.00141424	0.000618723
8.30357e-05	0.00158345	0.000634099	0.00119546	0.00152412	0.000793723
0.000326786	0.00175677	0.00049431	0.000702652	0.00136635	0.00110487
0.00135179	0.00209686	0.00045254	0.00122578	0.00191826	0.00159199
0.00182145	0.00198679	0.000404081	0.00176145	0.00227758	0.00157652
0.00176346	0.00184675	0.00051217	0.00182397	0.00220306	0.00116886
0.00142327	0.0017986	0.000802657	0.00190965	0.00206871	0.000956672
0.000626793	0.00126352	0.000633328	0.00145087	0.00158025	0.00066724
0.000396429	0.00112007	0.000642926	0.00119282	0.00143565	0.000600216
0.000948225	0.00161174	0.000879385	0.00172803	0.0018268	0.000936147
0.00137769	0.00161505	0.000849538	0.00167235	0.00176845	0.00110262
0.00129196	0.00147517	0.00101309	0.00115427	0.00159597	0.00111724
0.00103482	0.00114681	0.00147924	0.00115052	0.00155188	0.000845071
0.000695552	0.000743378	0.00145124	0.000964446	0.00116561	0.000653285
0.000450019	0.00105675	0.0012517	0.000773922	0.00119446	0.00101442
0.000154467	0.00167013	0.00160606	0.000383354	0.00170559	0.00128303
0.000104464	0.00125339	0.00106026	0.000159848	0.00124047	0.000848593
0.000117857	0.000673354	0.000633236	0.000351136	0.00073101	0.00044026
8.21429e-05	0.000716688	0.000761618	0.000465913	0.000906733	0.000557035
0.000195536	0.000923389	0.00115927	0.000637126	0.0013143	0.000752398
0.0020215	0.00254034	0.00136821	0.00160806	0.00257895	0.00117374
0.00311715	0.0029307	0.00112644	0.00254733	0.00312017	0.0018805
0.00255452	0.00205204	0.000773572	0.0022896	0.00257287	0.00250706
0.00232056	0.00192012	0.000546089	0.00157393	0.00208622	0.00214968
0.00142235	0.00145344	0.000823508	0.000717832	0.00123022	0.00102436
0.000729481	0.00117177	0.000964137	0.000417059	0.00083527	0.000667758
0.00082861	0.0012535	0.00102023	0.00070874	0.00102202	0.000801746
0.00100719	0.00174688	0.00143977	0.00116669	0.00147878	0.00101135
0.0011161	0.00194351	0.00152167	0.00152769	0.00195311	0.00146856
0.00130894	0.00142511	0.000722093	0.00142238	0.00176086	0.00157269
0.0020438	0.00173844	0.00041308	0.00179167	0.00199654	0.00187935
0.00168932	0.00167179	0.00058262	0.00181288	0.00187939	0.00167281
0.00045625	0.000926708	0.000475788	0.000985241	0.00116656	0.000706277
0.000248214	0.000986681	0.000521024	0.000618948	0.000964323	0.00026039
0.000376786	0.00109168	0.000565312	0.00078447	0.000960948	0.000498052
0.000658929	0.000895027	0.00054931	0.000810234	0.000758644	0.000846973
0.00104821	0.000938347	0.000654772	0.000625384	0.000678143	0.00105455
0.0016295	0.00159341	0.000978602	0.00102696	0.00131237	0.00143949
0.00184472	0.00211525	0.00108841	0.0011236	0.00185218	0.00158505
0.00136342	0.00185695	0.000761262	0.000786405	0.00153922	0.00117648
0.00188841	0.00199194	0.00131854	0.00160611	0.00184001	0.00178122
0.00203308	0.00198693	0.00159463	0.00189401	0.00189211	0.00209117
0.00133128	0.0014219	0.000999923	0.00130127	0.00125805	0.00133707
0.00124827	0.00136188	0.000974735	0.00112935	0.00130205	0.00121967
0.00141172	0.00189702	0.00116905	0.00166921	0.00183707	0.00150089
0.00176615	0.00202367	0.000669322	0.00191229	0.0017627	0.00133129
0.00243574	0.0015118	0.000119385	0.00221753	0.00133359	0.00163031
0.00232419	0.00126711	0.000280647	0.00263554	0.00168612	0.00209984
0.00118931	0.00132711	0.000472131	0.00170315	0.00173267	0.00164398
0.00128036	0.00107005	0.000355246	0.00149432	0.00161322	0.0014309
0.00157864	0.000573381	0.000255111	0.00164064	0.00129639	0.00131516
0.00207958	0.00130024	0.000955575	0.00170205	0.0014129	0.00178244
0.0024036	0.00226548	0.00183847	0.00252205	0.00244692	0.00204722
0.00191703	0.00222535	0.00175528	0.00253267	0.0024654	0.00200728
0.00171881	0.00257363	0.00138376	0.00225274	0.00223144	0.00250105
0.00115983	0.00258857	0.000788077	0.00216026	0.00230794	0.00215609
0.000596435	0.00241018	0.00102733	0.00204666	0.00239525	0.00186441
0.000602679	0.0021501	0.00148688	0.00154626	0.0020949	0.00137869
0.000829464	0.00135335	0.0011207	0.000823883	0.00127143	0.000675003
0.000775018	0.001445	0.00128286	0.000962167	0.00129981	0.000777496
0.000610728	0.00192349	0.00163559	0.0011974	0.00180606	0.00101636
0.000634875	0.00168693	0.00139032	0.00130043	0.00169312	0.00129861
0.000570584	0.00121346	0.000700124	0.00132089	0.00123401	0.00100485
0.000504476	0.00109178	0.000232851	0.0012898	0.00119942	0.000795566
0.00118396	0.00166012	6.00778e-05	0.0018001	0.00192977	0.00129267
0.00136877	0.00150669	2.91538e-05	0.00188837	0.00193631	0.0015497
0.000760732	0.00087836	2.64615e-05	0.00141975	0.0011668	0.00144123
0.0006009	0.000821679	2.10001e-05	0.00121367	0.000951007	0.00123388
0.00146964	0.00144507	0.000273702	0.00191383	0.00163004	0.0019189
0.00142232	0.00174013	0.000367935	0.0022089	0.00190157	0.00214617
0.000666964	0.0011017	0.000170923	0.00210723	0.00169368	0.00191647
0.00115549	0.00120835	0.00027962	0.00231766	0.00214439	0.00234404
0.0024236	0.00211678	0.00130119	0.00292654	0.00313877	0.00322694
0.00232243	0.00262192	0.00211125	0.00288846	0.00354133	0.00352024
0.00115714	0.00211529	0.0013047	0.00155269	0.00270598	0.00241639
0.000715179	0.0016085	0.000358463	0.000697354	0.00178481	0.00133879
0.00104198	0.00155844	0.000111846	0.000282959	0.00124728	0.00107686
0.00129913	0.00118508	0.000115847	0.000479935	0.00136897	0.0015886
0.000859821	0.00150863	0.000579158	0.00135683	0.00217338	0.00221895
0.000803571	0.00197544	0.000844772	0.00187127	0.00241914	0.00241272
0.00158839	0.00168864	0.000604541	0.00172243	0.00228937	0.0026212
0.00220822	0.0017205	0.000423273	0.00169448	0.00238319	0.0023949
0.00224936	0.00186382	0.000646729	0.00174798	0.00221583	0.00168426
0.00298523	0.00219608	0.00183054	0.00246568	0.00297795	0.00217364
0.00280922	0.00228612	0.00219325	0.00256295	0.00308874	0.00248349
0.00182143	0.00208533	0.00133846	0.0016266	0.00214378	0.00183352
0.00157234	0.00203863	0.00132139	0.0014383	0.00200698	0.00166046
0.00136967	0.00162189	0.00118042	0.00150683	0.00179984	0.00142433
0.00171788	0.00126354	0.00045283	0.00170308	0.00224015	0.00120186
0.00223304	0.00200879	0.000262471	0.0021668	0.00288775	0.00181919
0.00255365	0.00255596	0.000199775	0.00255157	0.00276864	0.00242463
0.00195988	0.00189048	0.000276083	0.00192225	0.00187162	0.00192046
0.000958947	0.00166192	0.000844101	0.00142164	0.0015882	0.0017768
0.00110716	0.00179874	0.00123367	0.00182886	0.00212087	0.00179018
0.00132503	0.00159031	0.00147748	0.00184522	0.00200487	0.00137515
0.00108485	0.0014738	0.00167457	0.00205523	0.00204402	0.00183559
0.00126161	0.00109528	0.0011736	0.00193467	0.00174932	0.00185863
0.00151071	0.000700042	0.000645243	0.00126594	0.00115529	0.00125591
0.00175628	0.000638343	0.0011376	0.000954955	0.0012971	0.00109167
0.00167327	0.000998363	0.00103097	0.000799634	0.00141733	0.00110725
0.00120016	0.00089531	0.000565643	0.000915918	0.00132351	0.000873037
0.00117428	0.000752189	0.000586825	0.0013359	0.00159025	0.000883038
0.000616979	0.000758632	0.000328322	0.000987489	0.00103196	0.000683673
0.000166071	0.000525024	0.000198081	0.000437889	0.0004801	0.000384417
0.000231255	0.000601694	0.000328568	0.000559129	0.000695037	0.00044666
0.000316971	0.000676707	0.000615123	0.000796254	0.000833692	0.000533024
0.000447346	0.000421695	0.000657902	0.000794408	0.000720693	0.000533337
0.000569674	0.000323365	0.000714459	0.000828882	0.000770682	0.00058858
0.000526786	0.000578385	0.000861869	0.000697348	0.00096026	0.00054538
0.000375	0.000623371	0.000495345	0.000465909	0.000860218	0.000462231
0.00110988	0.00104357	0.000134473	0.000878115	0.00128631	0.00100963
0.00110541	0.00215276	0.000695883	0.00142152	0.00285646	0.00174805
0.00021786	0.00210146	0.00122453	0.00156353	0.00322915	0.00173493
0.000247333	0.00162244	0.00116761	0.00176198	0.00267501	0.00177418
0.000740204	0.00104347	0.000625369	0.00152666	0.00248057	0.00187809
0.000836607	0.000160007	0.000101308	0.00111328	0.00190813	0.00141917
0.00117589	3.66678e-05	7.16167e-05	0.00145495	0.00194477	0.00147408
0.00120716	3.66678e-05	5.64628e-05	0.00141371	0.00191689	0.00151869
0.00112681	5.16674e-05	0.000163617	0.00105954	0.00197851	0.00162946
0.00136432	6.83344e-05	0.000179001	0.00107845	0.00199825	0.00175101
0.00133394	7.16667e-05	6.51538e-05	0.00120796	0.00160942	0.00154984
0.00117679	4.66667e-05	0.000103	0.00114697	0.00134512	0.00131616
0.000862564	0.000233337	0.000380367	0.0012444	0.00145368	0.00156802
0.000884025	0.000773368	0.000446543	0.0015634	0.00157784	0.00182988
0.000685738	0.00143504	0.000182852	0.00158262	0.00144702	0.00165975
0.00077503	0.00194838	0.000370865	0.00178454	0.00163153	0.00212563
0.000674134	0.00153344	0.000650415	0.00135346	0.00117227	0.00167788
0.00058394	0.000760034	0.000673395	0.000841692	0.000709497	0.00103684
0.000978591	0.00061837	0.000876786	0.00106936	0.000724736	0.00126953
0.00128219	0.000806715	0.00114332	0.00131863	0.00084423	0.00161463
0.000744672	0.00053	0.000882608	0.00108151	0.000878054	0.00148346
5.71429e-05	7.83333e-05	0.00033554	0.000621993	0.000583122	0.000814563
4.19651e-05	5.00008e-05	0.000193543	0.000657202	0.000381078	0.00063552
8.92875e-05	8.6668e-05	0.000286547	0.000670833	0.000359331	0.000743099
0.000135714	0.000128333	0.00110325	0.00114702	0.000851403	0.00160057
0.000142857	9.66681e-05	0.00189615	0.00176211	0.00131805	0.0017047
0.000139286	4.16708e-05	0.00204157	0.00120358	0.00121857	0.000935768
0.000342869	0.000126679	0.00292804	0.0013955	0.00147584	0.00159954
0.000766098	0.000563359	0.00263876	0.00193425	0.00164905	0.00204818
0.00137684	0.00140694	0.0025655	0.00245058	0.00218971	0.0025523
0.00175192	0.0018321	0.00260531	0.00277519	0.00281258	0.0029366
0.00225829	0.00199303	0.00182598	0.0032777	0.00324072	0.00239877
0.00247615	0.00219548	0.00164399	0.00379107	0.00358054	0.00260583
0.00170365	0.00227377	0.00134579	0.00332853	0.0035961	0.00268364
0.001492	0.00263533	0.00111508	0.00317488	0.0034923	0.00234591
0.0012429	0.00245559	0.00115831	0.00267882	0.00275179	0.00197848
0.0012447	0.0017905	0.00151804	0.0020231	0.00220944	0.00156647
0.00299665	0.00196614	0.00128223	0.00298734	0.00304482	0.00222492
0.00273502	0.0019708	0.000885234	0.00280201	0.0030043	0.00202548
0.00210367	0.00226917	0.000813264	0.00221655	0.00270195	0.00179509
0.00313503	0.00275197	0.000924259	0.00302666	0.00333665	0.0027893
0.00296177	0.002053	0.000958627	0.00223638	0.00297896	0.00253549
0.00288144	0.00203199	0.00106668	0.00186798	0.00279479	0.00194827
0.00162864	0.0017817	0.00122378	0.0024695	0.0021578	0.00181774
0.00112768	0.00134385	0.000767585	0.00257062	0.00168132	0.00190335
0.00241613	0.00200717	0.000344019	0.00251495	0.00215322	0.00219533
0.00216171	0.00172531	0.000358019	0.00230793	0.00205205	0.00211633
0.00170183	0.00080694	0.000346559	0.00148664	0.00161704	0.00154125
0.00147239	0.000670166	0.000381037	0.000551181	0.000821049	0.00101688
0.00117416	0.000481674	0.00031548	0.000418572	0.000475925	0.000792387
0.0011393	0.000466674	0.000223692	0.00092543	0.000812737	0.000990693
0.00131699	0.000526675	0.000197616	0.000986825	0.000660876	0.00100782
0.00106966	0.00128504	0.000759003	0.000935254	0.00129009	0.00103336
0.00142948	0.00133339	0.00084308	0.00142544	0.00180196	0.00136677
0.00194025	0.000373339	0.000443236	0.00118528	0.00117968	0.00117604
0.00255095	0.00134006	0.000943549	0.00146895	0.001704	0.00179491
0.00329918	0.00226017	0.00106801	0.00227996	0.00247424	0.00253913
0.00215275	0.00150676	0.000690944	0.00166368	0.00177485	0.00180164
0.00133756	0.00112508	0.000652171	0.00135994	0.00131184	0.00149303
0.0016822	0.00133341	0.000950334	0.00177513	0.00158122	0.00185377
0.0019902	0.00115502	0.00101436	0.0016618	0.00172638	0.0016313
0.0020501	0.0011567	0.000956843	0.00146405	0.00189698	0.00156621
0.00130899	0.000950029	0.000883132	0.00119206	0.00147107	0.00128589
0.000854474	0.000643343	0.000506857	0.00110152	0.00115959	0.000887942
0.000915189	0.000738367	0.000267467	0.00103943	0.00113563	0.000862236
0.000828581	0.000700042	0.000245238	0.000701931	0.000971984	0.000894678
0.000700893	0.000836749	0.000329321	0.000501544	0.00111989	0.000806315
0.000580357	0.0012151	0.000350091	0.000572757	0.00132047	0.000972256
0.00100181	0.00140017	0.00039295	0.00123608	0.00172439	0.0017076
0.00158307	0.00127015	0.000315094	0.00187181	0.00195608	0.00205108
0.0015027	0.000726699	0.000295462	0.0015183	0.00139762	0.00150706
0.00123662	0.000845051	0.000689085	0.00102541	0.00113779	0.00116656
0.00113041	0.0011534	0.000750578	0.000881825	0.00112332	0.00119658
0.00074113	0.000815024	0.000343178	0.00067046	0.000795718	0.000920815
0.000846478	0.000540008	0.000196548	0.000586747	0.000686385	0.000738139
0.000734847	0.0009868	0.000147698	0.000278033	0.000865472	0.000425898
0.000758045	0.00122181	7.76939e-05	0.000280307	0.000960974	0.000269182
0.000975893	0.00122339	0.000162617	0.000917446	0.000784048	0.000526354
0.00183227	0.00185042	0.000340559	0.00200396	0.00123449	0.0014094
0.00268593	0.00199376	0.000967606	0.00270866	0.001965	0.00202644
0.00181343	0.00133506	0.00137968	0.00242599	0.00210595	0.00174005
0.000943761	0.000813358	0.00109296	0.00156339	0.00170492	0.00123744
0.00104732	0.000948384	0.000992919	0.0010637	0.00134507	0.00104247
0.00199558	0.00150675	0.00151184	0.0018459	0.00174093	0.00142481
0.00183223	0.00127004	0.00141779	0.00176832	0.00154537	0.00134128
0.000558049	0.000365005	0.000467795	0.000500785	0.00048619	0.000500878
0.00088577	0.000600078	0.000443186	0.000816698	0.000827125	0.000727546
0.00145723	0.00146197	0.00113078	0.00195583	0.00179279	0.00153757
0.000704464	0.00157345	0.00124516	0.00212472	0.00180052	0.00168009
0.000485714	0.00141183	0.000737578	0.00191072	0.00163249	0.00142051
0.00134915	0.0014619	0.000385639	0.00167514	0.00185781	0.00185151
0.00131076	0.00100674	0.000231463	0.00143302	0.00158014	0.00210269
0.000842857	0.000581702	0.000209694	0.00127508	0.00117107	0.00135594
0.000885714	0.000588351	0.00039316	0.00117317	0.00109644	0.000872321
0.000830357	0.000615028	0.000642397	0.0011095	0.000978545	0.000673052
0.000896439	0.000530032	0.000807932	0.00108001	0.00098055	0.000771324
0.00121698	0.000868385	0.000992308	0.00153532	0.00128311	0.00131397
0.00116341	0.00105509	0.000699585	0.0014652	0.00128463	0.00138494
0.00161168	0.00113019	0.000447223	0.00166879	0.00152624	0.00157099
0.00205186	0.00129521	0.00053159	0.00209806	0.00185982	0.00194167
0.00135357	0.00106842	0.000436319	0.0014592	0.00146175	0.0015002
0.000973214	0.00106172	0.000431319	0.0014709	0.00159923	0.0013387
0.000942857	0.000810043	0.000460603	0.001841	0.0017928	0.00145486
0.000953571	0.00107012	0.000849895	0.00212929	0.00204765	0.00177559
0.000810724	0.00105183	0.000732267	0.00160203	0.0016373	0.00137489
0.000825928	0.000936807	0.000796987	0.00119602	0.00122375	0.000960672
0.000728594	0.00137184	0.00141557	0.00152446	0.00149967	0.000960527
0.000636607	0.00112508	0.00150216	0.00157982	0.00163132	0.00106379
0.00140179	0.00159012	0.00157655	0.0019253	0.00227367	0.00205244
0.0018375	0.00194181	0.00141479	0.00190538	0.00234533	0.00226929
0.00179745	0.00162017	0.00131989	0.00184518	0.00206691	0.00165414
0.00181088	0.00192539	0.00154114	0.00178315	0.00196226	0.00128859
0.00207861	0.00168688	0.00114112	0.00178765	0.00195266	0.00141674
0.00283952	0.00132179	0.000695671	0.00247379	0.00221721	0.00161402
0.00267986	0.00193865	0.000693361	0.00257778	0.00236312	0.00113917
0.00201183	0.00196534	0.000514477	0.0017423	0.00191655	0.000728422
0.0018368	0.00123684	0.000486095	0.00157894	0.00169656	0.000713884
0.00173316	0.000815098	0.000535089	0.00161295	0.00158774	0.000844264
0.00175002	0.00086681	0.000379852	0.00130683	0.00130442	0.00115487
0.00207502	0.00102847	0.000279002	0.000975016	0.0013673	0.00142534
0.00197866	0.00088336	0.000282546	0.00100531	0.00143604	0.00118487
0.00125808	0.000866693	0.000312267	0.00112206	0.0013287	0.000644925
0.000708942	0.000890074	0.000336883	0.000989113	0.00110099	0.000598606
0.000743773	0.00104845	0.000535947	0.00123942	0.00124307	0.000822738
0.000963404	0.000886733	0.000423628	0.00114737	0.00105135	0.000594702
0.00138222	0.000735022	0.000327512	0.00122464	0.00116431	0.000358126
0.00152421	0.000965029	0.000385677	0.00188685	0.00183841	0.000627719
0.00111699	0.00103342	0.000278083	0.00165319	0.00167253	0.000712993
0.0010661	0.00108015	0.000196775	0.00101635	0.00117717	0.000850447
0.0012393	0.0010284	0.000144157	0.00107767	0.00137912	0.00137177
0.000960714	0.000746667	0.000120769	0.000870847	0.00125902	0.0012656
0.000936607	0.000570056	0.000212308	0.000863326	0.0010814	0.00109232
0.0012893	0.000531719	0.000462047	0.000967152	0.00114673	0.000983035
0.000957154	0.000591667	0.000879754	0.000873174	0.00128281	0.00125418
0.00122232	0.00088342	0.00100102	0.00123036	0.00152155	0.00150109
0.00206342	0.00122683	0.000811548	0.00187586	0.00187179	0.00180021
0.00170183	0.00138012	0.000698398	0.00189485	0.00188074	0.00171052
0.00118394	0.00115005	0.000581567	0.00110157	0.00132024	0.000800765
0.00115357	0.00113004	0.000536247	0.0010171	0.00136172	0.000901736
0.00109737	0.00112176	0.000541333	0.00102433	0.00140429	0.00116428
0.00107509	0.00098849	0.000446726	0.000828846	0.00114157	0.00105143
0.00112952	0.0013869	0.000399935	0.00132619	0.00124558	0.00137665
0.00155807	0.00204193	0.000972328	0.00194967	0.00185455	0.00204025
0.000951797	0.00187356	0.00131381	0.001577	0.00185893	0.0014336
0.000171429	0.00153849	0.00119912	0.00117812	0.00157886	0.000697759
0.000915232	0.00143677	0.00111422	0.00160763	0.00170272	0.00127264
0.00169481	0.00158186	0.00100067	0.00184059	0.00165745	0.00193929
0.00153497	0.00150858	0.000984176	0.00155387	0.00151326	0.00181891
0.00115285	0.00147357	0.00104082	0.00150895	0.00172428	0.00175144
0.00111888	0.00197528	0.00115743	0.00155747	0.00208029	0.00185215
0.00113395	0.00128517	0.00162766	0.001802	0.00226784	0.00197494
0.000942868	0.000268357	0.00182798	0.00208566	0.00212624	0.0021432
0.00143133	0.000341705	0.0013241	0.00223986	0.00210582	0.00223099
0.00156621	0.00061507	0.000616367	0.0017853	0.00185003	0.00169849
0.000806282	0.000551675	0.000134004	0.00112353	0.00125144	0.000863853
0.000776816	0.000591676	0.00016385	0.00127542	0.00129824	0.00102622
0.000832202	0.000611676	0.000248777	0.00119398	0.00134607	0.00105165
0.000900931	0.000716699	0.000200931	0.00110655	0.00124938	0.00105103
0.00113751	0.000873412	0.000113773	0.00127509	0.00138933	0.00124346
0.00157411	0.00107841	6.46943e-05	0.00165382	0.00167837	0.00149102
0.00224384	0.0017069	4.26165e-05	0.0021252	0.00202289	0.00197869
0.00217243	0.00190046	0.000177003	0.00215779	0.00205035	0.00206211
0.0019581	0.00168533	0.000335701	0.00175993	0.00193134	0.00185207
0.00173575	0.00134179	0.000331005	0.00141976	0.00189909	0.00174709
0.00130629	0.000905014	0.000220155	0.00134437	0.00162397	0.00163941
0.00125004	0.00136681	0.000220311	0.00118715	0.00177945	0.00162232
0.00161967	0.00157359	0.00025593	0.000987516	0.0017235	0.00157556
0.00193845	0.00131851	0.000206233	0.00130007	0.0015526	0.00163442
0.00147502	0.00118684	0.000229	0.0012349	0.00146097	0.00143474
0.00131518	0.00131344	0.000536079	0.00117727	0.00140584	0.00116061
0.00191525	0.00209525	0.00116422	0.00206751	0.00226245	0.00181053
0.00208668	0.00222363	0.00103115	0.0021058	0.00230827	0.00193792
0.00197683	0.00185036	0.000768727	0.00194147	0.00192951	0.00179486
0.00205101	0.00156876	0.000846105	0.00201803	0.00191195	0.0017294
0.00225811	0.00168206	0.000950836	0.00206191	0.00199957	0.00168546
0.00200538	0.00181204	0.000803202	0.00204301	0.00192396	0.00182474
0.00142593	0.00136177	0.000474853	0.00161641	0.00156782	0.00159155
0.00132057	0.000993348	0.000340083	0.00152508	0.00136485	0.00143365
0.00175538	0.00129171	0.000228001	0.00167657	0.00148457	0.00131202
0.00178304	0.0016851	0.000342552	0.00169889	0.00187592	0.00144115
0.00165008	0.0017985	0.000578152	0.00172483	0.00199949	0.00156683
0.00174294	0.00184189	0.000503662	0.00170626	0.00197947	0.00154301
0.00150268	0.00105011	0.000217549	0.00132464	0.00169538	0.00139891
0.00143571	0.000213345	0.000245935	0.00125764	0.00116573	0.00155161
0.00116251	8.33378e-05	0.000205542	0.00111184	0.000783948	0.00150527
0.000834831	4.33346e-05	0.000109233	0.000704207	0.000681271	0.00100027
0.000991114	6.5001e-05	0.000114771	0.00070154	0.000796686	0.00118574
0.00119469	0.000623389	0.000158772	0.00112743	0.00152837	0.00139904
0.00143662	0.00091511	0.000136386	0.00162561	0.00186354	0.00136765
0.00124912	0.000500023	0.000105308	0.00123373	0.00117071	0.0011261
0.000789304	0.000388345	0.000101	0.000768193	0.000993319	0.000769509
0.000559834	0.000388345	8.63077e-05	0.000682586	0.000894072	0.000643206
0.00077233	0.000181667	0.000176385	0.000817853	0.000730599	0.000873493
0.00113396	0.000108333	0.000261087	0.00104862	0.000900809	0.00107426
0.000753586	0.000196667	0.000351476	0.000997035	0.000905982	0.000915593
0.000516071	0.000240004	0.000255539	0.000821597	0.000776782	0.000910065
0.00113929	0.000933361	7.40008e-05	0.000742815	0.00123625	0.00119124
0.00136875	0.00132512	0.000104773	0.00102502	0.00144582	0.00122713
0.00086875	0.000648401	9.19253e-05	0.00106935	0.000698787	0.00064637
0.000557156	0.000276675	6.71544e-05	0.000832974	0.000309621	0.000249357
0.000691994	0.00036835	5.80004e-05	0.000993962	0.000372259	0.000322404
0.00070805	0.00036335	5.18463e-05	0.000939422	0.000379379	0.000350325
0.00047144	0.000320022	5.81545e-05	0.000507215	0.000379949	0.000454119
0.00043126	0.000436697	7.08483e-05	0.000384477	0.000478416	0.000581529
0.000708036	0.000758333	7.40017e-05	0.000582959	0.000694112	0.000665417
0.000889306	0.000843378	5.29276e-05	0.000821988	0.000781502	0.000766078
0.000992892	0.000796745	4.16958e-05	0.00092314	0.000798658	0.000892906
0.00121073	0.000870099	0.000122312	0.00109704	0.000931089	0.00110124
0.0012902	0.000878393	0.000128005	0.000795895	0.000716171	0.000821042
0.000969662	0.000593342	4.66157e-05	0.000271601	0.000362889	0.000346654
0.00052501	0.000173336	3.14617e-05	0.000195456	0.000289493	0.000204986
0.000532182	0.000101667	4.16167e-05	0.000222364	0.000373292	0.000301634
0.00080542	0.000146671	5.71569e-05	0.000247752	0.000402207	0.00045871
0.00104024	0.00012334	6.331e-05	0.000402295	0.000393302	0.000578582
0.000842886	4.00009e-05	4.60007e-05	0.000355687	0.00030736	0.000490205
0.000721437	9.33333e-05	7.9924e-05	0.000186365	0.000316797	0.00053507
0.00108663	0.000120004	0.000101396	0.000129548	0.000573049	0.000655447
0.00116342	0.000133337	7.23921e-05	8.18188e-05	0.000646834	0.000657092
0.00090001	0.00022834	8.90789e-05	9.09098e-05	0.000557394	0.000542517
0.000624107	0.000138337	6.0617e-05	0.000160229	0.00041736	0.000239644
0.000578578	0.000673394	4.65386e-05	0.000147348	0.000812783	8.83125e-05
0.000544649	0.000930084	0.000120385	0.000294697	0.00102967	0.000184307
0.000210714	0.000356683	0.00014	0.00039357	0.00054492	0.000241993
0.000566091	0.000558392	9.91556e-05	0.000660658	0.000639924	0.000469162
0.000959855	0.000925069	0.000163541	0.0010334	0.000861173	0.000570024
0.000571429	0.00077669	0.000199	0.000701905	0.000687075	0.000258874
0.000772321	0.00105505	0.000376001	0.000743567	0.000955635	0.000265154
0.00102143	0.00134337	0.000661695	0.00108147	0.00111674	0.000436802
0.000450893	0.0011367	0.00054255	0.000998902	0.00102995	0.00055823
0.000228584	0.000751689	0.000334408	0.000829208	0.000849144	0.000620365
0.000372342	0.000608357	0.000418424	0.000736787	0.000650018	0.000612359
0.000684829	0.000768397	0.000433333	0.000578799	0.000937047	0.000809531
0.000538399	0.000650039	0.000293697	0.000256061	0.000842362	0.000655519
0.00029375	0.000675051	0.00034793	0.000299621	0.000830396	0.000470579
0.00056875	0.000740067	0.000514789	0.000576529	0.00103038	0.000729819
0.00090625	0.000641705	0.000630406	0.000614802	0.000972921	0.000848739
0.00122321	0.000790024	0.000792169	0.000720851	0.00114465	0.00118701
0.0010027	0.000968391	0.000844639	0.000796633	0.00121749	0.00122793
0.000825913	0.000650049	0.000456088	0.000913313	0.000817368	0.000601304
0.000891985	0.000281679	0.000107157	0.00093071	0.000494041	0.00018508
0.000644658	0.000405012	0.00010039	0.000579956	0.000448423	0.000186926
0.000351786	0.000541667	9.93106e-05	0.000343961	0.000435248	0.000256069
0.000742892	0.000741689	0.000264621	0.000866334	0.00108555	0.000565162
0.00129207	0.000850026	0.000446631	0.00150726	0.0016199	0.00094364
0.00118042	0.000610018	0.000342392	0.00134514	0.00137055	0.000956854
0.000616976	0.000465028	0.000230386	0.000843585	0.000987666	0.000692447
0.000180359	0.000393345	0.000240309	0.000424246	0.000596293	0.000390586
0.000107144	0.00023	0.000163463	0.000216293	0.000389997	0.000191344
0.000192857	0.000388339	0.000164539	0.000277279	0.000533007	0.000181279
0.000194643	0.000610009	0.00020477	0.000414025	0.000716245	0.000320671
8.125e-05	0.00118842	0.000168385	0.000725775	0.00112261	0.00047316
9.01786e-05	0.00152018	0.000226775	0.000765536	0.00136824	0.000458772
8.57143e-05	0.00104515	0.000323026	0.00055497	0.00110729	0.000235409
0.000855367	0.00050505	0.000298343	0.00146762	0.00148992	0.000843828
0.00109287	0.000180003	0.000235247	0.00149138	0.0012822	0.000988954
0.000379464	0.000333338	0.000202539	0.000434098	0.00052215	0.000268298
0.000216964	0.000406673	0.000151692	0.000310609	0.000447554	0.000155628
0.0001125	0.000533349	0.000166846	0.000343939	0.000536126	0.00011039
0.000127679	0.000491674	0.000147308	0.000240532	0.000454312	9.93526e-05
0.000295536	0.000336667	0.000132308	0.000426897	0.000466167	0.000306175
0.000312504	0.000201667	9.46161e-05	0.000559106	0.000497551	0.000371753
0.000557167	0.000506682	1.94617e-05	0.000919737	0.000711197	0.000677597
0.000808089	0.00102341	3.20008e-05	0.00130499	0.00104175	0.000952926
0.000608057	0.000916735	4.72354e-05	0.000942483	0.000809775	0.000602969
0.00102952	0.000681708	0.000109789	0.00100429	0.000820499	0.000849402
0.00111256	0.000398345	0.000286577	0.000933433	0.000659365	0.000909383
0.000553578	0.00019	0.000278551	0.000359475	0.000241123	0.000321565
0.000497327	0.000156667	0.000160233	0.000243563	0.000214538	0.000178681
0.000658936	0.00010167	0.000130231	0.000328793	0.000192156	0.000262776
0.000604471	0.000365016	0.000280932	0.000408723	0.000427314	0.000370041
0.000810724	0.00081337	0.000608103	0.000758751	0.000931004	0.000772124
0.00184288	0.0007367	0.00191952	0.00217014	0.00214557	0.00114602
0.00210192	0.000548342	0.0025891	0.00267203	0.00254595	0.000884881
0.00145992	0.000773357	0.00177232	0.00153891	0.0019362	0.000599827
0.000783929	0.00102174	0.00191031	0.00109774	0.00231707	0.000702298
0.000395536	0.00143197	0.00217976	0.000997809	0.0025696	0.00116039
0.000347321	0.00152194	0.00136521	0.000708391	0.00200048	0.00108499
0.000457152	0.000851712	0.000782221	0.000539786	0.00139165	0.000528594
0.00115809	0.00115685	0.00095521	0.000816333	0.00186336	0.000281605
0.00125539	0.00156685	0.000936128	0.000853057	0.00215855	0.000452056
0.00123394	0.000721667	0.000435327	0.000478409	0.00182815	0.000937342
0.00192866	0.000471692	0.00051302	0.00102614	0.0017581	0.00139941
0.0019215	0.000851738	0.00114515	0.00135192	0.00135475	0.00146484
0.00193397	0.000993423	0.00124267	0.00131404	0.00122009	0.00142128
0.00187871	0.00134857	0.00152882	0.0017449	0.00167714	0.00166568
0.00205015	0.00164188	0.00207455	0.00213929	0.00255743	0.00257483
0.00219916	0.00132669	0.0013889	0.00199853	0.0024063	0.00263942
0.00174643	0.00107005	0.00069879	0.00170306	0.00148318	0.0015154
0.00142857	0.00117005	0.000915779	0.00169548	0.00135311	0.00122827
0.00167502	0.00170836	0.00112677	0.00198865	0.00157284	0.00171039
0.00221452	0.00192012	0.000994711	0.00206629	0.00160351	0.00214268
0.00209671	0.00178519	0.000644578	0.0017937	0.00145663	0.00189439
0.00146079	0.00159688	0.000706802	0.00155355	0.00140913	0.00139232
0.00127324	0.00143524	0.000951091	0.00141111	0.00149161	0.00114861
0.00181343	0.00147853	0.000871514	0.0018064	0.00160192	0.00160858
0.00180901	0.00127677	0.000733913	0.00198817	0.00152089	0.00189196
0.00142059	0.00126672	0.000613107	0.00229175	0.00152412	0.00178551
0.00166071	0.00110172	0.000398849	0.00222588	0.00175814	0.00172394
0.00185808	0.000978377	0.000358391	0.00179784	0.00171327	0.00164439
0.00189379	0.00106837	0.000353012	0.00193086	0.00166995	0.0017739
0.00223931	0.00150187	0.000426934	0.00268366	0.00181725	0.00202251
0.00181074	0.00167187	0.00058962	0.00235469	0.00151307	0.00171289
0.000950893	0.000798345	0.000403846	0.00160658	0.00120926	0.00143756
0.00108482	0.000355005	0.000365703	0.00169113	0.00124282	0.00157302
0.00172502	0.000568359	0.000518869	0.00151261	0.00122182	0.00164563
0.00151162	0.000426679	0.000325621	0.00139023	0.00102238	0.00140173
0.00108126	0.000445007	0.000118923	0.00133991	0.000830086	0.00106582
0.000683937	0.00051669	2.82308e-05	0.00109023	0.000650993	0.00103433
0.000492857	0.000555025	8.8e-05	0.00111329	0.00100294	0.00107826
0.000758036	0.000981711	0.000199002	0.00125494	0.00154584	0.00120596
0.000930368	0.0011134	0.000191542	0.00119967	0.0015509	0.00123817
0.00133305	0.00134009	0.000290543	0.00160427	0.00178882	0.00147103
0.00145896	0.00151017	0.000444933	0.00191607	0.00188179	0.00142888
0.000926807	0.0008834	0.000277313	0.00157816	0.00134466	0.00100089
0.000955357	0.000518341	0.000145155	0.00129058	0.00115147	0.000955415
0.00128487	0.000658343	0.000244541	0.00136714	0.00133513	0.00109784
0.0013849	0.000996712	0.000186231	0.00140541	0.00154304	0.00125088
0.00189915	0.00186014	8.30009e-05	0.00175876	0.00199178	0.00158247
0.00187857	0.00149004	6.47697e-05	0.00161861	0.00179714	0.00143714
0.00125804	0.000615037	2.06154e-05	0.00112013	0.00122105	0.00104806
0.001325	0.000673424	3.00005e-05	0.00130201	0.00130413	0.00149612
0.00150982	0.00114519	6.23088e-05	0.0014903	0.00139502	0.00150285
0.00122501	0.00149191	5.34615e-05	0.00141761	0.00138331	0.00109265
0.00203501	0.00165682	4.51575e-05	0.00228442	0.00205244	0.00184004
0.0018314	0.00143169	3.16948e-05	0.00199214	0.00180663	0.00164836
0.00139377	0.0016201	3.39241e-05	0.00106404	0.00179513	0.00172158
0.0024001	0.00190858	5.96197e-05	0.00188153	0.00234668	0.00242661
0.00220118	0.00126017	8.26982e-05	0.00225524	0.00187887	0.00206513
0.000925093	0.000890141	8.12329e-05	0.00144082	0.00123908	0.0013566
0.0001	0.00103682	6.63077e-05	0.000911836	0.00105947	0.000741017
0.000166964	0.00115007	0.000229923	0.000935614	0.00124547	0.000753145
0.00026161	0.000908347	0.000355847	0.000882204	0.00105441	0.000874358
0.000381254	0.00100506	0.000321694	0.00103489	0.00112352	0.000983987
0.00145819	0.00150853	0.000415712	0.00177187	0.0018127	0.00164787
0.00203683	0.00138687	0.000379326	0.00213246	0.00187142	0.0019436
0.00139737	0.000986785	0.00021831	0.00166373	0.00143134	0.00156936
0.00164916	0.00126176	0.000538091	0.00218394	0.00171383	0.0017608
0.00165986	0.00120504	0.000574547	0.00222776	0.00159457	0.00162955
0.00141971	0.000870052	0.000402401	0.00177992	0.00138357	0.00130207
0.00126342	0.000950071	0.000483579	0.00201975	0.00174727	0.00145869
0.000650026	0.000960043	0.000327605	0.00175727	0.00171301	0.00157007
0.000893785	0.00102336	0.000257007	0.0018455	0.00175036	0.00168593
0.00154643	0.00117004	0.000218161	0.00190839	0.00184144	0.00173656
0.00134378	0.000883373	0.000137771	0.00109891	0.00131161	0.00117123
0.000888452	0.00085509	0.000160078	0.000740186	0.00115809	0.000522191
0.000772355	0.00115682	0.000191928	0.00104286	0.00151172	0.00050889
0.00100805	0.00125183	0.000211621	0.00129555	0.00172545	0.00107946
0.00150456	0.00133851	0.000135154	0.00161496	0.00197161	0.0014506
0.00153586	0.00135845	3.58465e-05	0.0016206	0.00176163	0.00126141
0.00144561	0.00155677	4.30778e-05	0.00146525	0.00154921	0.00123072
0.00191261	0.00131679	4.53085e-05	0.00125235	0.00131702	0.00109447
0.00182508	0.000933439	0.00020847	0.00124439	0.000837341	0.000976566
0.00118044	0.000960152	0.000509874	0.00139332	0.00126812	0.00146922
0.00160636	0.0012618	0.000860946	0.00195243	0.00175939	0.00149375
0.00152589	0.00119845	0.000799581	0.00167585	0.00137809	0.00103925
0.000731258	0.00053674	0.000417711	0.000628442	0.000796461	0.000776359
0.000501792	0.000321689	0.000274695	0.000365918	0.000481412	0.000508987
0.00043125	0.000421673	0.00024832	0.00028069	0.000469251	0.000459475
0.000560714	0.000656692	0.000353861	0.000334856	0.000619477	0.000520098
0.0010009	0.000521694	0.000374479	0.000778433	0.000682493	0.000745435
0.00192592	0.000556708	0.000489232	0.00191581	0.00138583	0.0016982
0.00210547	0.000461694	0.000658208	0.00214692	0.00186804	0.00185434
0.00163404	7e-05	0.000484159	0.00138455	0.00133263	0.00111389
0.00164202	6e-05	0.000341195	0.00110117	0.00119812	0.000950791
0.00128754	0.000163338	0.000264017	0.00104249	0.00110683	0.000812965
0.000752687	0.000550017	0.000159007	0.00101258	0.000860253	0.000790553
0.0005375	0.000730022	0.000218079	0.000745096	0.000771342	0.000646569
0.000869643	0.00124176	0.000590137	0.00148868	0.00163353	0.00145921
0.00121609	0.00123341	0.000611446	0.00186341	0.00177577	0.00174299
0.00149484	0.00104507	0.000639462	0.00155619	0.00121853	0.00131469
0.00162521	0.00130009	0.000822385	0.00167469	0.00125841	0.00142428
0.00122591	0.00100503	0.000603851	0.00139475	0.00117425	0.00127576
0.00154377	0.00123839	0.000560932	0.00181048	0.00170353	0.00186921
0.00161346	0.00130839	0.000408388	0.00167443	0.00171336	0.00192084
0.00112332	0.000590009	0.000324979	0.00102018	0.000898479	0.00101674
0.00105721	0.000340005	0.000475082	0.00122512	0.000748821	0.00083816
0.00101521	0.000750051	0.000684656	0.00124707	0.00113421	0.00096684
0.00123045	0.00106677	0.000866221	0.0012293	0.00132555	0.00118477
0.0011313	0.000976799	0.000544629	0.00111974	0.00111518	0.00118656
0.000852679	0.000855128	0.000337315	0.000973114	0.00128249	0.00121467
0.000874107	0.00103011	0.000366467	0.0010875	0.00134092	0.00137041
0.000700893	0.000776713	0.000153923	0.000869325	0.000907974	0.000964816
0.00106161	0.000801679	4.07692e-05	0.00095797	0.00127487	0.00125412
0.00141699	0.000746678	8.23867e-05	0.00106327	0.00158678	0.00167973
0.00152865	0.00102516	7.50019e-05	0.000821988	0.00118447	0.00106682
0.00172952	0.00183693	0.000289309	0.00111328	0.00109632	0.000520563
0.00105983	0.00115668	0.000399158	0.000973864	0.00099401	0.000496541
0.000458934	0.000486681	0.000381019	0.000636771	0.000827063	0.000703716
0.000414286	0.000721688	0.000407327	0.000692846	0.000919676	0.000920277
0.000460714	0.000510008	0.000205771	0.000466678	0.000577625	0.000641234
0.0006875	0.000400012	0.000146155	0.000725016	0.00055313	0.00071158
0.000748232	0.00081837	0.00043908	0.00101252	0.000891921	0.000996686
0.000844662	0.00105335	0.000680803	0.00102993	0.00102807	0.00111968
0.000790179	0.00104167	0.000753354	0.00108979	0.00119831	0.00129389
0.000704464	0.0012067	0.000648086	0.000871233	0.00130321	0.00117998
0.000922343	0.00123511	0.000477542	0.000820468	0.0010733	0.00105974
0.000933972	0.000775058	0.000552696	0.000859124	0.000628754	0.00101321
0.00155458	0.00102673	0.000412617	0.00116519	0.000700949	0.00134374
0.0023199	0.00141011	0.000288541	0.00117881	0.00082608	0.00134524
0.0018412	0.00099509	0.000441628	0.000816711	0.000619825	0.000906177
0.00116966	0.000831717	0.000612088	0.000897383	0.000713368	0.000835938
0.00131435	0.000841705	0.000915785	0.00120803	0.000956918	0.000662785
0.00146974	0.000788381	0.00112529	0.00144635	0.000930485	0.000591355
0.0010402	0.000516674	0.000844632	0.00110875	0.000540368	0.000462013
0.000869643	0.00024667	0.000461	0.000974629	0.000430638	0.00032013
0.00113839	0.000481681	0.000271692	0.00124322	0.000632709	0.00054286
0.00126078	0.00084005	0.000340927	0.00134098	0.000791709	0.000699354
0.00114563	0.000926758	0.000566639	0.00130804	0.000846797	0.00063671
0.00106347	0.000565039	0.00067558	0.00128914	0.000651799	0.000669422
0.000875058	0.000501689	0.000503712	0.00108723	0.00062253	0.000687256
0.00109022	0.000906839	0.000759085	0.00140287	0.00143185	0.000959706
0.00141344	0.0012086	0.0009308	0.0017094	0.00175564	0.00127633
0.00207868	0.002237	0.000748934	0.00258174	0.00241933	0.00218412
0.00271098	0.00280553	0.000714239	0.00335706	0.00302003	0.00274921
0.00206544	0.00172528	0.000387395	0.00223521	0.00179763	0.00179746
0.00127152	0.000961768	0.000254008	0.00122512	0.00106976	0.00116408
0.0012536	0.00144346	0.000418622	0.00130883	0.00155243	0.00141711
0.00121344	0.00140511	0.000413772	0.00130045	0.00155523	0.00128562
0.00134826	0.000478348	0.000233466	0.000858753	0.00124683	0.0007604
0.0015393	0.000476681	0.000283081	0.000989433	0.00131545	0.000895675
0.00121699	0.000740022	0.000265308	0.000932626	0.00119342	0.00092316
0.00139922	0.000998432	9.66923e-05	0.00103153	0.00139564	0.00144813
0.00144473	0.00109516	5.05385e-05	0.00127551	0.00147596	0.00157921
0.00121252	0.000475021	3.88462e-05	0.000979984	0.00114774	0.000881784
0.0013447	0.000233348	7.56923e-05	0.00101216	0.000866517	0.000968312
0.00146525	0.000696751	0.000173308	0.00127127	0.000926976	0.00123141
0.00109739	0.000985089	0.000181693	0.000880347	0.00087848	0.0010246
0.00122866	0.00109848	0.00029754	0.000835635	0.00081925	0.00112655
0.00163316	0.00113857	0.000375155	0.00120838	0.000885382	0.0012578
0.00141436	0.00110523	0.000281693	0.00106066	0.000683555	0.000800873
0.00150821	0.00124357	0.000380158	0.00118455	0.000773675	0.000720025
0.00172091	0.00155375	0.000653719	0.00167516	0.00127925	0.00122571
0.00180119	0.00147198	0.000693195	0.00162023	0.00110278	0.00125168
0.00244833	0.00169182	0.00156376	0.00240284	0.0011511	0.00230636
0.00222952	0.00159191	0.00176069	0.0024871	0.00128836	0.00261851
0.00175548	0.00111347	0.00120293	0.00173087	0.00115121	0.0017654
0.00251089	0.00159679	0.00116852	0.00231571	0.00179815	0.00212675
0.00297253	0.00134181	0.000976135	0.00241452	0.00184201	0.00224855
0.00291178	0.00144017	0.00111167	0.00232594	0.00197941	0.0022224
0.00233787	0.00153192	0.000928621	0.00188817	0.00185012	0.00171118
0.00194673	0.000835125	0.000562558	0.00115122	0.00140473	0.000980882
0.00180371	0.000890107	0.000596865	0.00112097	0.00130725	0.000661477
0.001376	0.00116024	0.000564326	0.00130021	0.00106574	0.00095027
0.000907153	0.000925139	0.000410485	0.00102434	0.000798586	0.00107638
0.00118316	0.00066504	0.00062132	0.000945925	0.000786122	0.000709186
0.00140553	0.00112018	0.00069932	0.0012593	0.00118258	0.00071046
0.000961652	0.00141683	0.00054364	0.00138579	0.00129939	0.000649684
0.00110546	0.00109668	0.000362545	0.00130049	0.00115103	0.000755539
0.00167243	0.000973363	0.000335387	0.00152671	0.00125676	0.00130122
0.00171437	0.00104674	0.000491322	0.00179281	0.00157163	0.00133207
0.00162954	0.00126185	0.00036178	0.00152259	0.00146871	0.00121097
0.00228406	0.0024171	0.000822007	0.00249767	0.00230238	0.00241165
0.0024288	0.00182019	0.000945036	0.00268676	0.00223649	0.00239512
0.00228671	0.000168338	0.000400706	0.00178538	0.001077	0.00165205
0.00181074	5.66684e-05	0.000306239	0.00144262	0.000874079	0.00169851
0.00140896	0.000278342	0.000328466	0.00130282	0.00102488	0.00157242
0.0015277	0.000580017	0.000410803	0.00149893	0.0013699	0.0014123
0.00163309	0.000468347	0.000324103	0.00153792	0.00124218	0.00129444
0.00143487	0.00043168	0.000265154	0.00127467	0.00095211	0.00116085
0.00118304	0.00113507	0.000203077	0.00122506	0.00113937	0.00110976
0.000988393	0.00133677	0.000243309	0.00146115	0.00134766	0.00117599
0.000914296	0.0010235	0.000406503	0.00142373	0.00142493	0.00121282
0.00112412	0.00146866	0.000281875	0.00160439	0.00153041	0.00161845
0.00100092	0.0018602	0.00026348	0.00160843	0.00156456	0.00160794
0.00104916	0.00136179	0.000379908	0.00122998	0.00140906	0.00106054
0.0010322	0.000930098	0.000345879	0.000888683	0.00114828	0.000666749
0.00104469	0.00109343	0.000363924	0.00106062	0.00121846	0.000811364
0.0010099	0.00108852	0.000372549	0.00119403	0.0012549	0.000938911
0.000908121	0.00118191	0.00050009	0.00121491	0.00139611	0.00101728
0.000937522	0.00124848	0.000510004	0.00123113	0.0013726	0.00113129
0.00123041	0.00123363	0.000452161	0.00126575	0.00130086	0.00136669
0.00221277	0.00188226	0.000703393	0.00224681	0.00191201	0.00195808
0.00259315	0.00237206	0.000882788	0.00255791	0.00229509	0.00228472
0.00193846	0.00184521	0.000775014	0.00207558	0.0021269	0.00193348
0.00197069	0.00153865	0.000964733	0.00177783	0.00243941	0.00185338
0.0018708	0.00147533	0.000902126	0.00144671	0.00228411	0.00178748
0.00119918	0.00103343	0.000505164	0.00130273	0.00149265	0.00128085
0.00118489	0.00133008	0.000662187	0.00142788	0.0015692	0.00132341
0.00111706	0.00131358	0.000647197	0.00159537	0.0015346	0.00128667
0.00130911	0.00138874	0.000449934	0.00162753	0.00132677	0.00138104
0.00200651	0.00232572	0.000641476	0.00193175	0.00175869	0.0017666
0.00260185	0.0027724	0.00148189	0.0024911	0.00242646	0.00202403
0.00186339	0.00212526	0.00136548	0.00204366	0.00207354	0.00172525
0.00125091	0.00163024	0.000661248	0.00136907	0.00154755	0.00145187
0.00102055	0.00169202	0.00108819	0.00112296	0.00164614	0.00165771
0.000251786	0.00136699	0.00131201	0.000568649	0.0015092	0.00153077
0.000114286	0.00118519	0.00113197	0.000490172	0.00131677	0.00111344
8.66071e-05	0.00135171	0.00127086	0.000621227	0.0012656	0.000985498
0.000675	0.00174513	0.00182944	0.000692072	0.00158983	0.00125238
0.000990202	0.00149676	0.00154225	0.000686384	0.00136345	0.00110229
0.000662523	0.000795036	0.000760467	0.000585625	0.000775941	0.000820465
0.0007429	0.000636695	0.000636469	0.000605318	0.000570013	0.000852706
0.000709879	0.000695042	0.000722032	0.00075723	0.000568062	0.000967537
0.00104292	0.00116012	0.00160002	0.00154261	0.00138748	0.00171248
0.00174576	0.00191706	0.00214807	0.00221011	0.00192892	0.00238126
0.00200472	0.00202058	0.0020324	0.00197158	0.00181552	0.00219987
0.00180897	0.00166191	0.00164606	0.00169171	0.00180583	0.00184094
0.00103571	0.00099	0.000726224	0.00107588	0.00110252	0.00111588
0.000899146	0.000678354	0.000477928	0.000746621	0.000709992	0.000761472
0.000894681	0.000700032	0.000517619	0.000760268	0.000787005	0.000718841
0.00029375	0.000353344	0.000268694	0.000441305	0.000536156	0.000538971
0.000163393	0.000611685	0.00062686	0.000828801	0.000934245	0.000836151
0.000177679	0.00096842	0.000845231	0.00132388	0.00134288	0.00114948
0.0001	0.000763402	0.000419188	0.00105077	0.000944824	0.000790706
0.000940179	0.00110843	0.000638409	0.00105759	0.00110464	0.000784569
0.00162143	0.00104344	0.000785897	0.00119325	0.00133904	0.000880357
0.00157328	0.00066503	0.000320696	0.000995511	0.00121217	0.000735409
0.00150365	0.000838358	0.000203156	0.00103868	0.00121738	0.000949597
0.00145815	0.000818346	0.00037401	0.00126263	0.00127596	0.00128564
0.00115186	0.000761724	0.000386468	0.00134219	0.00128709	0.0012983
0.000935714	0.00125519	0.000730352	0.00101445	0.00143771	0.000930203
0.00124464	0.00158681	0.000949211	0.000670473	0.00156252	0.000716126
0.00164107	0.00160502	0.000829385	0.000810991	0.00143455	0.000910173
0.00164022	0.00136839	0.000700085	0.000838293	0.00123427	0.00105671
0.00143309	0.000956724	0.00119033	0.00124779	0.00132542	0.00121645
0.00123751	0.00115005	0.00140438	0.00168721	0.00162102	0.00100144
0.000707143	0.000796691	0.00079804	0.00103869	0.0012954	0.000483998
0.0004125	0.000261667	0.000368158	0.000479549	0.000665007	0.000330736
0.000585714	0.000583333	0.000276695	0.000905317	0.000791656	0.00039697
0.000882143	0.000981711	0.00069739	0.00129477	0.00120723	0.000679545
0.000909832	0.000981711	0.000783083	0.00110952	0.00110304	0.000793969
0.000905368	0.000910014	0.000698544	0.0010447	0.00100856	0.000832174
0.00127857	0.00124343	0.000747538	0.00123977	0.00118485	0.000879004
0.00130271	0.00151516	0.000917	0.00141061	0.00141638	0.000759848
0.00109469	0.00111173	0.000846713	0.00125492	0.00123319	0.000778693
0.00101698	0.000963362	0.000821364	0.000972743	0.00118655	0.00081166
0.000958055	0.00119502	0.000843502	0.00111296	0.00148181	0.000982489
0.000981281	0.000928333	0.000547289	0.00115728	0.00136693	0.00109119
0.000814295	0.000700011	0.000388543	0.00129209	0.00113505	0.000877818
0.000500893	0.00102012	0.000304695	0.00110496	0.00122235	0.000808442
0.00035715	0.00118521	0.000569573	0.000843618	0.00136319	0.000809206
0.000252684	0.000723394	0.00092999	0.0010887	0.00152256	0.000805527
8.57143e-05	0.000283338	0.000721518	0.000926136	0.00121851	0.000575108
0.000115179	0.000211667	0.000465879	0.000696975	0.000856441	0.00041548
0.000146429	0.000400018	0.000555489	0.0006796	0.00108099	0.000518774
0.000458929	0.000683364	0.000583266	0.000895898	0.00137982	0.000825183
0.000560714	0.000523333	0.000448548	0.000910985	0.00122312	0.000879762
0.00025625	0.000188333	0.000195154	0.000484848	0.000702418	0.000432143
0.000158932	0.000400012	0.000220389	0.000394337	0.000683341	0.000310173
0.000357151	0.000623367	0.000411251	0.000641353	0.000935386	0.000494916
0.000335714	0.00100177	0.000844494	0.000818259	0.00187067	0.00108998
0.000125	0.00112345	0.000856856	0.000629585	0.00226479	0.0012639
0.000277679	0.000685051	0.000399538	0.000192808	0.00154364	0.000800869
0.000472321	0.000460021	0.000304386	9.09091e-05	0.00114562	0.000847627
0.000499137	0.000361672	0.000245468	0.000284476	0.00115924	0.00104389
0.00066703	0.000695031	0.000203928	0.000533359	0.00134572	0.00121851
0.000553615	0.00108511	0.00021524	0.000409858	0.00130007	0.000878408
0.000321441	0.00127355	0.000292938	0.000279173	0.00135562	0.000469186
0.000220536	0.000921757	0.000279631	0.0002519	0.00103692	0.000286603
7.58929e-05	0.000591702	0.000264555	0.000165913	0.000666108	3.79885e-05
0.000108036	0.00118863	0.000731318	0.000862637	0.00141385	0.000134749
0.00013125	0.00141699	0.000737072	0.00146239	0.00159278	0.000227072
0.000747321	0.00148186	0.000337001	0.00169933	0.001324	0.000939038
0.00135448	0.00173694	0.000370701	0.00147771	0.00151163	0.00161001
0.000991976	0.00111511	0.000398548	0.00102844	0.00119441	0.00149747
0.000701786	0.000708365	0.000371513	0.00126936	0.00102612	0.00154434
0.000721429	0.0013201	0.00048212	0.0014781	0.00128269	0.00147777
0.000847331	0.00207185	0.000627395	0.00108753	0.00181939	0.00136399
0.000951797	0.00188839	0.000649257	0.000857989	0.00214492	0.0013868
0.00119466	0.00123337	0.000551493	0.00127049	0.00175557	0.00126034
0.00134377	0.000913374	0.000364477	0.00139659	0.00128532	0.00100795
0.00139732	0.00155012	0.00060731	0.00128415	0.00175569	0.000727384
0.00118571	0.00132675	0.000709233	0.00102542	0.00166106	0.000623052
0.000608948	0.000303338	0.000299231	0.000495455	0.000746476	0.000412989
0.000913432	0.000933431	0.000479778	0.000914081	0.00120324	0.000705246
0.0012643	0.00111677	0.000675243	0.00148157	0.00162008	0.00102823
0.00106607	0.000736689	0.000452926	0.00115646	0.00104231	0.000753593
0.000839312	0.000806703	0.000375087	0.000970091	0.000631119	0.000611376
0.00060984	0.000995015	0.000418546	0.000912515	0.000580747	0.000627278
0.000375893	0.000886693	0.00042394	0.000556818	0.000511692	0.000609121
0.000220536	0.000491681	0.000293088	0.000259851	0.000367235	0.000463769
0.000359826	0.000348339	0.000194539	0.000438643	0.000366373	0.000480526
0.000707165	0.00043836	0.000205462	0.000812525	0.000603342	0.000707483
0.000849173	0.000873412	0.000475527	0.000975059	0.000994611	0.00101335
0.00125101	0.00128354	0.00067496	0.00160394	0.00170353	0.0016627
0.00123934	0.00091013	0.000494793	0.00156035	0.00162792	0.00151376
0.000821448	0.000690062	0.00042209	0.000918267	0.000977534	0.000892746
0.000849134	0.00107345	0.000541703	0.00100881	0.00105581	0.00100114
0.000965198	0.000996756	0.000743778	0.00140125	0.00153084	0.00141954
0.00154466	0.00121172	0.00119819	0.00224153	0.00222364	0.00216325
0.00173759	0.00169005	0.00109311	0.00229301	0.00237065	0.00236338
0.000959882	0.0011417	0.000501959	0.00126941	0.0013799	0.0014572
0.00115003	0.000936681	0.000739369	0.00148756	0.00143849	0.00143398
0.00133575	0.00121674	0.000938878	0.00191369	0.00186077	0.00175218
0.000753589	0.00125508	0.000588765	0.00119743	0.00138826	0.00101752
0.0005875	0.00106338	0.000332658	0.000929608	0.00124609	0.000943052
0.000919654	0.000856705	0.000390932	0.00117124	0.00138418	0.00134235
0.00128396	0.000855077	0.000583776	0.00105682	0.00129246	0.00111061
0.00130002	0.000593378	0.00045208	0.00077387	0.000899704	0.000745566
0.00178216	0.000348333	0.000283692	0.00140458	0.00120894	0.00136733
0.00214467	0.000155	0.000162078	0.00203641	0.00147482	0.00203562
0.00163841	0.000346672	8.94619e-05	0.00165684	0.00116418	0.00165033
0.000941994	0.000463347	0.000100544	0.000970841	0.000783225	0.0011485
0.000991102	0.000255004	5.23104e-05	0.000665162	0.00065827	0.000838864
0.00101342	0.000485036	4.26923e-05	0.000532972	0.000672395	0.00053215
0.000970581	0.000873425	0.000406627	0.000410991	0.000732493	0.000462666
0.00149202	0.00100506	0.000814254	0.000509868	0.00100374	0.000595887
0.00129643	0.000755023	0.000706082	0.000701926	0.00098134	0.000807576
0.000848214	0.00053	0.000460465	0.00070835	0.00084722	0.000847525
0.00113573	0.000896667	0.000397846	0.000861776	0.00106462	0.00089482
0.00153681	0.00139358	0.000720247	0.00114993	0.00160761	0.00123097
0.00151813	0.00129698	0.000985945	0.00132315	0.00180198	0.00163201
0.00170294	0.000863437	0.000927091	0.00181091	0.00184777	0.00234437
0.00171355	0.000746734	0.00121772	0.00229429	0.0021925	0.0023498
0.00145539	0.000875039	0.00113156	0.00221233	0.00179183	0.00166245
0.00137592	0.000653363	0.000972396	0.00167544	0.0011194	0.00116667
0.00124554	0.000553367	0.00109284	0.0012012	0.000964018	0.0008829
0.00107857	0.000526682	0.000890281	0.000943603	0.000736888	0.000743293
0.000797321	0.000536675	0.000702851	0.000890187	0.000756815	0.000675878
0.00101251	0.00122835	0.000908733	0.00169213	0.0018223	0.00133771
0.00135716	0.00131672	0.000688334	0.00225119	0.0019908	0.00196238
0.00165536	0.00122007	0.000304544	0.00158529	0.00139624	0.00204697
0.00180179	0.00179513	0.000751414	0.00152318	0.00172256	0.00223367
0.00153036	0.00167684	0.000905177	0.00139739	0.00170753	0.0021047
0.000983036	0.0012051	0.000965406	0.000876536	0.00138863	0.00133784
0.000810714	0.00111506	0.00123471	0.000990554	0.00130394	0.000923171
0.00111519	0.000931695	0.000831538	0.00101404	0.00108738	0.0010248
0.00174556	0.00090336	0.000445154	0.00144967	0.00112566	0.00150824
0.00162323	0.000811715	0.000437932	0.00154136	0.00110473	0.00137767
0.00151966	0.00106508	0.000648937	0.0014955	0.00134507	0.00162326
0.00140089	0.00137508	0.000968252	0.00173188	0.00160045	0.00196991
0.00109375	0.00172013	0.00130712	0.00173314	0.00144356	0.00144838
0.000870553	0.00189021	0.00165726	0.00158839	0.00153892	0.0013091
0.000282148	0.0019935	0.00213856	0.00184174	0.00212685	0.00188628
0.000833045	0.00222847	0.00187047	0.00225464	0.00230232	0.00227415
0.00152145	0.00206682	0.000963154	0.00197809	0.00184632	0.00181148
0.00184911	0.00212693	0.000929084	0.00219248	0.00188286	0.00191787
0.00181163	0.00178363	0.000903014	0.00220806	0.00195422	0.00212069
0.00136078	0.00114509	0.000777775	0.00156451	0.00152301	0.00160656
0.00126433	0.00108333	0.00108308	0.0014304	0.00135711	0.00132756
0.00111074	0.00135004	0.00105306	0.0013194	0.00145175	0.00117741
0.00100271	0.0013802	0.000816664	0.00136493	0.00148828	0.00140068
0.000790188	0.00112848	0.000819775	0.0013251	0.00126285	0.00139255
0.000479481	0.000891787	0.000802009	0.00097503	0.000894483	0.00100628
0.000548252	0.00111683	0.00111679	0.00144134	0.00118768	0.00140531
0.000714311	0.00160017	0.0013507	0.00196035	0.00157932	0.00176592
0.00100357	0.0022453	0.00163562	0.00232061	0.00172676	0.00207711
0.00108393	0.00198857	0.00160716	0.00205467	0.00131797	0.0016546
0.00123839	0.00172363	0.00148426	0.00177398	0.00115214	0.00124936
0.000841964	0.00281566	0.00230689	0.00159375	0.00220469	0.000941567
0.00045	0.00328427	0.00252588	0.00139451	0.00311777	0.000572841
0.000973226	0.00216036	0.00175517	0.00153987	0.00260918	0.00118182
0.00115358	0.00163349	0.00137332	0.00160989	0.00187816	0.00168212
0.00107411	0.00221708	0.00170887	0.00191705	0.00202163	0.00189157
0.000909832	0.00205216	0.00169008	0.00174556	0.00199712	0.00164548
0.000908939	0.0022204	0.00180124	0.00192134	0.0020706	0.00162992
0.000675893	0.00227517	0.00162297	0.00213615	0.00216911	0.00191844
0.0002875	0.00140511	0.000934782	0.00150352	0.0014257	0.00141199
0.000252679	0.00077669	0.000571272	0.00084699	0.000669358	0.000721648
0.000706266	0.000901748	0.00041473	0.00107014	0.000857789	0.000865546
0.00117949	0.0011218	0.00095139	0.00151033	0.00170622	0.00122365
0.001309	0.00153343	0.00122234	0.00147733	0.00193427	0.00133534
0.00147061	0.00136675	0.000688402	0.00149891	0.00167631	0.00155663
0.00123304	0.000581684	0.000285	0.00132125	0.00140915	0.0014
0.00125003	0.000580026	0.000352769	0.00118605	0.00141084	0.00138512
0.00131168	0.000503371	0.000613936	0.00108	0.00148175	0.00143286
0.00107955	0.000671747	0.000873102	0.00117658	0.00137633	0.00148473
0.00115546	0.00127515	0.00106259	0.00163151	0.00143591	0.00184095
0.000976831	0.00129008	0.000947564	0.00152089	0.00118825	0.00162586
0.000672337	0.00118183	0.000830317	0.00133005	0.00113682	0.00143894
0.000580371	0.00115017	0.000868705	0.00130204	0.00114282	0.00140031
0.000609821	0.000848372	0.000747926	0.00107276	0.000787864	0.000947572
0.000688393	0.000775035	0.000923322	0.00127504	0.00102597	0.000977728
0.000729473	0.00142854	0.00152217	0.00194106	0.00159131	0.00161897
0.00074108	0.00170019	0.00141177	0.00174516	0.00146963	0.00148933
0.000857183	0.00111672	0.000786717	0.00111856	0.00107766	0.000991917
0.000808083	0.000841705	0.000507221	0.000832594	0.000813185	0.000681733
0.000839305	0.00104173	0.000574237	0.00087502	0.000939493	0.000534634
0.000911639	0.00110013	0.00069634	0.00109663	0.00122856	0.000671008
0.000663408	0.000993635	0.000752826	0.000876989	0.00109323	0.000934552
0.000610738	0.00118539	0.000995425	0.000743252	0.00102119	0.00134656
0.000685741	0.0010018	0.00089904	0.00118605	0.00108057	0.00141008
0.00111882	0.000578351	0.000938674	0.00170135	0.00110425	0.00177423
0.00146984	0.000768414	0.00112537	0.00184541	0.00149614	0.00206883
0.00173048	0.00168364	0.000943797	0.00153384	0.00184434	0.00202349
0.00193491	0.00198028	0.00101692	0.00138447	0.00142209	0.00183183
0.00173941	0.00160691	0.0013653	0.0016224	0.00117376	0.00171349
0.00175451	0.000996765	0.00118877	0.00148001	0.00122954	0.00165572
0.00196258	0.000811703	0.00120834	0.00162814	0.00149017	0.00167887
0.00139291	0.00089836	0.0010908	0.00174517	0.00124048	0.00133824
0.000852695	0.000730055	0.000668555	0.00180278	0.000901124	0.00109091
0.000896446	0.000711731	0.000679323	0.00171149	0.000969784	0.00125716
0.000919661	0.000925091	0.000857236	0.00130083	0.00112358	0.00116969
0.000729479	0.00119514	0.000806002	0.00117656	0.00138972	0.00103093
0.000767857	0.0010701	0.000592885	0.00109283	0.00122788	0.000934699
0.0012143	0.00113512	0.000708666	0.00135084	0.00121036	0.00104512
0.00180371	0.00136846	0.00115817	0.00196328	0.00178026	0.00139923
0.0019216	0.00149182	0.0014224	0.00215281	0.00224396	0.00169515
0.00152596	0.00122511	0.00098037	0.00177446	0.00177544	0.00153169
0.00207878	0.00153014	0.000949472	0.00259314	0.00209418	0.00209888
0.00187158	0.0014602	0.00078397	0.00265786	0.00198572	0.00201281
0.00117413	0.00133693	0.000584039	0.00171651	0.00144307	0.00121025
0.00126613	0.00134854	0.000606624	0.00166503	0.00131197	0.00112793
0.001543	0.000931858	0.00048354	0.00168086	0.00110111	0.0012744
0.00178941	0.00103021	0.000630782	0.00156759	0.00142185	0.00134591
0.00160453	0.00101341	0.000548786	0.00156299	0.00143365	0.00105916
0.00143577	0.00118346	0.000632392	0.00163001	0.00146215	0.00122186
0.00114732	0.00122343	0.000561387	0.00110723	0.00129405	0.0011013
0.00114287	0.00127504	0.000254852	0.00120877	0.00126064	0.00105294
0.000926796	0.00107003	0.000228543	0.00124744	0.00113786	0.0011392
0.00056522	0.000538349	0.000373157	0.000818977	0.000847476	0.000997078
0.000815255	0.000751734	0.000689695	0.000980362	0.00107265	0.00119643
0.00102952	0.000978465	0.00108117	0.00131789	0.00155074	0.00214608
0.00125362	0.00153845	0.00110164	0.00173416	0.00168626	0.00256719
0.00133842	0.00166838	0.000849474	0.00164433	0.00135572	0.00158682
0.00108308	0.000905027	0.00053031	0.00110531	0.00101656	0.00109329
0.000841088	0.000940014	0.000441156	0.000873113	0.000872506	0.00101123
0.00104556	0.00131171	0.000627625	0.000967811	0.00119083	0.00108561
0.00118931	0.00172681	0.000676253	0.000782582	0.00189465	0.000987342
0.00125893	0.00158675	0.000648399	0.0010542	0.00199449	0.000892645
0.00125631	0.00110335	0.000688758	0.00146108	0.00161078	0.000871274
0.00097505	0.00118339	0.000690219	0.00126787	0.00130316	0.000811313
0.00166609	0.00128339	0.000604389	0.00174968	0.00146719	0.00149185
0.00234922	0.00132335	0.000637312	0.00207473	0.00181962	0.00192576
0.00149648	0.000853333	0.000392308	0.0012603	0.00111697	0.00113195
0.00117772	0.000346667	0.000276388	0.00103415	0.000790363	0.000898721
0.00166883	0.000398339	0.000330545	0.00139946	0.0010377	0.00120977
0.00140272	0.000378339	0.000248848	0.00118387	0.000821663	0.000945908
0.00128396	0.000426673	0.000327615	0.00127013	0.000880324	0.000973381
0.00175448	0.000780047	0.000466313	0.00179249	0.00128558	0.00131678
0.00187591	0.0011584	0.000653548	0.00228952	0.00165727	0.0015631
0.00178675	0.00135346	0.000874893	0.0022098	0.00165563	0.00156256
0.00176709	0.00115509	0.000814963	0.00174459	0.00158284	0.00138631
0.00169377	0.00113346	0.000833886	0.00170809	0.00173338	0.00148578
0.00253672	0.00209703	0.00157793	0.00227637	0.00238748	0.00248714
0.00229829	0.00166679	0.00159716	0.00198844	0.00205434	0.00243965
0.00110357	0.000563376	0.00122869	0.00109966	0.00118612	0.00140553
0.00145893	0.000916722	0.00161509	0.00150985	0.00162926	0.00166614
0.00199563	0.000681667	0.00162041	0.0020565	0.00219264	0.00227795
0.0017849	0.0001	0.00107894	0.00171482	0.00181893	0.00198867
0.00121964	0.00031	0.000576545	0.00118752	0.000982774	0.00130878
0.00085626	0.000700011	0.000584017	0.00143345	0.00100555	0.00144719
0.000591085	0.000761701	0.000892027	0.00205775	0.00152594	0.00193066
0.0005759	0.00081337	0.00104144	0.00178419	0.00145919	0.00170522
0.000747321	0.00114672	0.0011603	0.00135045	0.00126432	0.00127952
0.000803622	0.00138346	0.00117457	0.0015392	0.00135772	0.00143065
0.000599145	0.00131019	0.000759258	0.00146307	0.0010994	0.00150613
0.000364286	0.00113511	0.000605212	0.00119473	0.000934237	0.00114452
0.000331254	0.000793357	0.000706896	0.00112238	0.000818776	0.000867208
0.000258039	0.000606676	0.000387162	0.00135808	0.000948532	0.000907984
0.000150893	0.000406679	0.000136619	0.00124026	0.000828249	0.000660145
0.000171431	0.000470049	0.000282655	0.000826577	0.000685448	0.000395738
0.000196431	0.00127347	0.000606097	0.000939858	0.00132323	0.000306432
0.000358929	0.00185675	0.000846098	0.00115538	0.00173399	0.000305307
0.00048125	0.00197184	0.000939096	0.00107657	0.00184231	0.000487794
0.00020625	0.00144851	0.000861261	0.00118906	0.00183123	0.000708151
8.57143e-05	0.00103676	0.000653712	0.00144931	0.00160211	0.000902597
7.32143e-05	0.00123678	0.000542504	0.00113678	0.00150601	0.000942965
6.07143e-05	0.00124839	0.000405949	0.000769324	0.00133705	0.00100609
0.000154464	0.00119833	0.000230769	0.000724627	0.00087171	0.000863553
0.000263393	0.00111	0.000166462	0.000592803	0.000582915	0.000732366
0.000206254	0.000596667	0.000123539	0.000287123	0.000435404	0.00069568
0.000104466	0.000185	7.79234e-05	9.50765e-05	0.000548422	0.00107446
0.000299107	0.00030668	4.26154e-05	0.000318182	0.000616986	0.00118528
0.00049375	0.000481707	1.87692e-05	0.000597739	0.000586766	0.00066667
0.000601786	0.000765041	3.5847e-05	0.000734105	0.000808547	0.000595362
0.000514286	0.00121668	9.59268e-05	0.000828788	0.000986124	0.000584537
0.000416071	0.00106006	0.000171235	0.000806439	0.000848546	0.000585065
0.000630357	0.000898401	0.000192925	0.00094775	0.000741753	0.000941384
0.000738393	0.000936751	0.0001757	0.00118604	0.000716291	0.00117479
0.000791071	0.000451707	0.000166084	0.00105118	0.000461182	0.000789758
0.00143841	0.000933389	0.000163695	0.00135875	0.000944161	0.000823059
0.00181079	0.00156013	0.000212467	0.00182061	0.00136633	0.0014552
0.00130361	0.00114006	0.00026908	0.00168119	0.00113933	0.0013949
0.00100359	0.000815024	0.000188771	0.00134514	0.00101516	0.00109203
0.000942876	0.00102002	0.000162463	0.00101179	0.00109453	0.0008417
0.00138933	0.00154181	0.000275396	0.00118037	0.00154505	0.000910177
0.00144469	0.00132016	0.000272478	0.00130007	0.00155897	0.000938118
0.00149119	0.00120015	0.000238252	0.00144591	0.00158906	0.000664413
0.00148585	0.00132188	0.000210861	0.00138835	0.00145726	0.000591136
0.000923243	0.0011251	0.000186924	0.00105987	0.00109499	0.000946267
0.000875017	0.00122506	0.000179155	0.00122315	0.00118781	0.00135186
0.000898214	0.0013852	0.000231629	0.0016551	0.00161264	0.00146755
0.00129464	0.00190533	0.000215476	0.00213541	0.00222964	0.00200297
0.00107768	0.00140848	0.000116771	0.0013557	0.00160968	0.00162991
0.0003375	0.000765057	0.000118923	0.000676899	0.000902459	0.000981082
0.000624107	0.000833346	0.000130462	0.00117502	0.000867574	0.00104591
0.00120184	0.00118019	0.000222925	0.00167164	0.000865945	0.00129287
0.000966139	0.00117025	0.000195928	0.00162556	0.000879988	0.00132351
0.000495553	0.000628362	8.8545e-05	0.00108384	0.000811636	0.000859455
0.000301789	0.000388333	6.23883e-05	0.000530319	0.001073	0.000815933
0.000341078	6.83333e-05	5.30004e-05	0.000304548	0.00104125	0.000960723
0.000533059	5e-05	4.69234e-05	0.000542803	0.000716274	0.000911171
0.00127503	8e-05	4.40024e-05	0.00157689	0.00101834	0.00149992
0.00117591	0.000108337	5.12335e-05	0.00148299	0.0010876	0.00160023
0.000463398	0.000146671	2.89232e-05	0.000559487	0.000672841	0.000944052
0.000525893	0.000133335	2.21539e-05	0.000600762	0.000766261	0.000897835
0.000464291	0.00019167	2.1e-05	0.000865165	0.00109784	0.00116126
0.000583049	0.000390015	1.33077e-05	0.000997743	0.000998175	0.00101991
0.000896439	0.000841699	5.54617e-05	0.000795076	0.00125162	0.000938099
0.000901786	0.000891667	6.30002e-05	0.000606444	0.00142396	0.000896541
0.000785714	0.000703333	1.52308e-05	0.000634475	0.000968706	0.000780195
0.000958036	0.00107	5.06925e-05	0.00106895	0.00111898	0.000918182
0.000939286	0.00120333	6.30772e-05	0.00114849	0.00121843	0.000729762
0.00095625	0.00106671	0.000321692	0.00123864	0.00116058	0.000876679
0.000971429	0.000896761	0.000632618	0.00130232	0.00112559	0.00104317
0.000898214	0.000923486	0.000588932	0.00120767	0.00101791	0.0010864
0.00104911	0.0012968	0.00075786	0.000981478	0.000989642	0.00094428
0.00113125	0.00110668	0.000784704	0.000868561	0.00100536	0.000723172
0.00101964	0.000613352	0.000484546	0.000958347	0.000933826	0.000754762
[truncated: 108,088 more rows]

## Sheet: Supplementary Table 4_PBS1
CHROM	BIN_START	BIN_END	MEAN_PBS1
chr1	1	20000	0.0380544
chr1	20001	40000	0.0172435
chr1	40001	60000	0.0560399
chr1	60001	80000	0.0140699
chr1	80001	100000	0.0338617
chr1	160001	180000	0.0178104
chr1	180001	200000	0.0199065
chr1	200001	220000	0.0188106
chr1	220001	240000	0.00657099
chr1	240001	260000	0.00466544
chr1	260001	280000	0.0155718
chr1	280001	300000	0.0293584
chr1	300001	320000	0.0136734
chr1	320001	340000	0.0177022
chr1	340001	360000	0.00692813
chr1	360001	380000	0.00863015
chr1	380001	400000	0.0112124
chr1	400001	420000	0.0155391
chr1	420001	440000	0.00634408
chr1	440001	460000	0.0121029
chr1	460001	480000	0.00587577
chr1	480001	500000	0.0296659
chr1	500001	520000	0.0165366
chr1	520001	540000	0.00297046
chr1	540001	560000	0.00464902
chr1	560001	580000	0.0437136
chr1	580001	600000	0.0113684
chr1	600001	620000	0.00922795
chr1	620001	640000	0.0212057
chr1	640001	660000	0.0304184
chr1	660001	680000	0.0401867
chr1	680001	700000	0.0380233
chr1	700001	720000	0.0337293
chr1	720001	740000	0.0166007
chr1	740001	760000	0.0157549
chr1	760001	780000	0.0193291
chr1	780001	800000	-0.00290848
chr1	800001	820000	0.00977098
chr1	820001	840000	0.0107206
chr1	840001	860000	0.0443488
chr1	860001	880000	0.0742316
chr1	880001	900000	0.130164
chr1	900001	920000	0.176568
chr1	920001	940000	0.188124
chr1	940001	960000	0.169989
chr1	960001	980000	0.16583
chr1	980001	1000000	0.15177
chr1	1000001	1020000	0.14349
chr1	1020001	1040000	0.142462
chr1	1040001	1060000	0.163558
chr1	1060001	1080000	0.12448
chr1	1080001	1100000	0.08076
chr1	1100001	1120000	0.12842
chr1	1120001	1140000	0.0847032
chr1	1140001	1160000	0.0532673
chr1	1160001	1180000	0.0300851
chr1	1180001	1200000	0.0543854
chr1	1200001	1220000	0.0286482
chr1	1220001	1240000	0.0372102
chr1	1240001	1260000	0.0391646
chr1	1260001	1280000	0.0146206
chr1	1280001	1300000	0.0577474
chr1	1300001	1320000	0.0349464
chr1	1320001	1340000	0.0430538
chr1	1340001	1360000	0.0159931
chr1	1360001	1380000	0.0660756
chr1	1380001	1400000	0.125606
chr1	1400001	1420000	0.0596958
chr1	1420001	1440000	0.0422731
chr1	1440001	1460000	0.0292679
chr1	1460001	1480000	0.0278344
chr1	1480001	1500000	0.0409167
chr1	1500001	1520000	0.0312826
chr1	1520001	1540000	0.0264965
chr1	1540001	1560000	0.0375334
chr1	1560001	1580000	0.0148341
chr1	1580001	1600000	0.0389892
chr1	1600001	1620000	0.0343084
chr1	1620001	1640000	0.03227
chr1	1640001	1660000	0.0646924
chr1	1660001	1680000	0.0323073
chr1	1680001	1700000	0.0252536
chr1	1700001	1720000	0.0583009
chr1	1720001	1740000	0.0399072
chr1	1740001	1760000	0.0473661
chr1	1760001	1780000	0.0571047
chr1	1780001	1800000	0.0797898
chr1	1800001	1820000	0.087051
chr1	1820001	1840000	0.0365309
chr1	1840001	1860000	0.00675876
chr1	1860001	1880000	0.0711115
chr1	1880001	1900000	0.100258
chr1	1900001	1920000	0.0919451
chr1	1920001	1940000	0.0873825
chr1	1940001	1960000	0.101207
chr1	1960001	1980000	0.108116
chr1	1980001	2000000	0.139272
chr1	2000001	2020000	0.123348
chr1	2020001	2040000	0.167685
chr1	2040001	2060000	0.108697
chr1	2060001	2080000	0.144227
chr1	2080001	2100000	0.0507032
chr1	2100001	2120000	0.0300056
chr1	2120001	2140000	0.028207
chr1	2140001	2160000	0.0994921
chr1	2160001	2180000	0.0528491
chr1	2180001	2200000	0.0939936
chr1	2200001	2220000	0.151933
chr1	2220001	2240000	0.115669
chr1	2240001	2260000	0.00568426
chr1	2260001	2280000	0.0171016
chr1	2280001	2300000	0.0217003
chr1	2300001	2320000	0.0215785
chr1	2320001	2340000	0.0382874
chr1	2340001	2360000	0.011526
chr1	2360001	2380000	0.00656793
chr1	2380001	2400000	0.0059468
chr1	2400001	2420000	0.0211136
chr1	2420001	2440000	0.0166483
chr1	2440001	2460000	0.010859
chr1	2460001	2480000	0.0268925
chr1	2480001	2500000	0.00335315
chr1	2500001	2520000	0.0287102
chr1	2520001	2540000	0.00470123
chr1	2540001	2560000	0.0153113
chr1	2560001	2580000	0.000113183
chr1	2580001	2600000	0.0013283
chr1	2600001	2620000	0.0494272
chr1	2620001	2640000	0.00153908
chr1	2640001	2660000	0.0374391
chr1	2660001	2680000	0.0200407
chr1	2680001	2700000	0.030301
chr1	2700001	2720000	0.0433408
chr1	2720001	2740000	0.00200133
chr1	2740001	2760000	0.0553614
chr1	2760001	2780000	0.00800651
chr1	2780001	2800000	0.0130601
chr1	2800001	2820000	0.0114253
chr1	2820001	2840000	0.0139087
chr1	2840001	2860000	0.0219979
chr1	2860001	2880000	0.013315
chr1	2880001	2900000	0.00159774
chr1	2900001	2920000	0.00236584
chr1	2920001	2940000	0.0663899
chr1	2940001	2960000	0.0242243
chr1	2960001	2980000	0.0215183
chr1	2980001	3000000	0.0412503
chr1	3000001	3020000	-0.00102605
chr1	3020001	3040000	0.0402163
chr1	3040001	3060000	0.00230837
chr1	3060001	3080000	0.113241
chr1	3080001	3100000	0.00406951
chr1	3100001	3120000	-0.00126232
chr1	3120001	3140000	0.0103908
chr1	3140001	3160000	0.0553605
chr1	3160001	3180000	0.0613946
chr1	3180001	3200000	0.346625
chr1	3200001	3220000	0.387567
chr1	3220001	3240000	0.270987
chr1	3240001	3260000	0.308498
chr1	3260001	3280000	0.369833
chr1	3280001	3300000	0.357783
chr1	3300001	3320000	0.523824
chr1	3320001	3340000	0.523719
chr1	3340001	3360000	0.291513
chr1	3360001	3380000	0.196722
chr1	3380001	3400000	0.249763
chr1	3400001	3420000	0.173728
chr1	3420001	3440000	0.0307468
chr1	3440001	3460000	0.00545188
chr1	3460001	3480000	0.0139104
chr1	3480001	3500000	-0.00195229
chr1	3500001	3520000	0.0321514
chr1	3520001	3540000	0.0237261
chr1	3540001	3560000	-0.00107191
chr1	3560001	3580000	0.0115936
chr1	3580001	3600000	0.016239
chr1	3600001	3620000	-0.00538641
chr1	3620001	3640000	-0.00348558
chr1	3640001	3660000	0.0129142
chr1	3660001	3680000	0.00836179
chr1	3680001	3700000	0.00561639
chr1	3700001	3720000	0.0381775
chr1	3720001	3740000	0.019263
chr1	3740001	3760000	0.00446005
chr1	3760001	3780000	0.00194222
chr1	3780001	3800000	0.0143499
chr1	3800001	3820000	0.142447
chr1	3820001	3840000	0.138243
chr1	3840001	3860000	0.0705196
chr1	3860001	3880000	0.0575134
chr1	3880001	3900000	0.0685274
chr1	3900001	3920000	0.16178
chr1	3920001	3940000	0.175048
chr1	3940001	3960000	0.0455563
chr1	3960001	3980000	0.0566421
chr1	3980001	4000000	0.0605205
chr1	4000001	4020000	0.07476
chr1	4020001	4040000	0.0963265
chr1	4040001	4060000	0.0762912
chr1	4060001	4080000	0.0639171
chr1	4080001	4100000	0.0617052
chr1	4100001	4120000	0.028791
chr1	4120001	4140000	0.0449431
chr1	4140001	4160000	0.0273377
chr1	4160001	4180000	0.0261636
chr1	4180001	4200000	0.0237818
chr1	4200001	4220000	0.0375312
chr1	4220001	4240000	0.0123297
chr1	4240001	4260000	0.0264927
chr1	4260001	4280000	0.0129759
chr1	4280001	4300000	0.00488421
chr1	4300001	4320000	0.0313553
chr1	4320001	4340000	0.0119601
chr1	4340001	4360000	0.0180427
chr1	4360001	4380000	0.0130802
chr1	4380001	4400000	0.036699
chr1	4400001	4420000	0.0137831
chr1	4420001	4440000	0.0587989
chr1	4440001	4460000	0.0716725
chr1	4460001	4480000	0.0916657
chr1	4480001	4500000	0.0798653
chr1	4500001	4520000	0.0441863
chr1	4520001	4540000	0.0882219
chr1	4540001	4560000	0.0889158
chr1	4560001	4580000	0.0454291
chr1	4580001	4600000	0.0557244
chr1	4600001	4620000	0.0682025
chr1	4620001	4640000	0.0183359
chr1	4640001	4660000	0.0384437
chr1	4660001	4680000	0.0526882
chr1	4680001	4700000	0.0615499
chr1	4700001	4720000	0.0621799
chr1	4720001	4740000	0.0431669
chr1	4740001	4760000	0.0349971
chr1	4760001	4780000	0.0461213
chr1	4780001	4800000	0.0524919
chr1	4800001	4820000	0.0623297
chr1	4820001	4840000	0.0821408
chr1	4840001	4860000	0.0593403
chr1	4860001	4880000	0.053193
chr1	4880001	4900000	0.0658869
chr1	4900001	4920000	0.040423
chr1	4920001	4940000	0.0443732
chr1	4940001	4960000	0.0452272
chr1	4960001	4980000	0.0363771
chr1	4980001	5000000	0.0916735
chr1	5000001	5020000	0.0692138
chr1	5020001	5040000	0.107843
chr1	5040001	5060000	0.14111
chr1	5060001	5080000	0.0480445
chr1	5080001	5100000	0.0337378
chr1	5100001	5120000	0.0189419
chr1	5120001	5140000	0.111028
chr1	5140001	5160000	0.11745
chr1	5160001	5180000	0.144791
chr1	5180001	5200000	0.176147
chr1	5200001	5220000	0.415647
chr1	5220001	5240000	0.329382
chr1	5240001	5260000	0.219234
chr1	5260001	5280000	0.140611
chr1	5280001	5300000	0.0748161
chr1	5300001	5320000	0.0532644
chr1	5320001	5340000	0.168967
chr1	5340001	5360000	0.119056
chr1	5360001	5380000	0.3188
chr1	5380001	5400000	0.101904
chr1	5400001	5420000	0.0742196
chr1	5420001	5440000	0.0227948
chr1	5440001	5460000	0.0468918
chr1	5460001	5480000	0.0490797
chr1	5480001	5500000	0.0551167
chr1	5500001	5520000	0.0588064
chr1	5520001	5540000	0.0250797
chr1	5540001	5560000	0.0524351
chr1	5560001	5580000	0.0511016
chr1	5580001	5600000	0.0368235
chr1	5600001	5620000	0.0978608
chr1	5620001	5640000	0.0919328
chr1	5640001	5660000	0.0343863
chr1	5660001	5680000	0.00253765
chr1	5680001	5700000	0.00750801
chr1	5700001	5720000	0.0360358
chr1	5720001	5740000	0.0157354
chr1	5740001	5760000	0.106154
chr1	5760001	5780000	0.0650041
chr1	5780001	5800000	0.0424748
chr1	5800001	5820000	0.127986
chr1	5820001	5840000	0.0656151
chr1	5840001	5860000	0.0500451
chr1	5860001	5880000	0.0241291
chr1	5880001	5900000	0.0286081
chr1	5900001	5920000	0.013036
chr1	5920001	5940000	0.0185176
chr1	5940001	5960000	0.0667242
chr1	5960001	5980000	0.0847609
chr1	5980001	6000000	0.142
chr1	6000001	6020000	0.164105
chr1	6020001	6040000	0.104706
chr1	6040001	6060000	0.0526801
chr1	6060001	6080000	0.0103751
chr1	6080001	6100000	0.0904166
chr1	6100001	6120000	0.0881782
chr1	6120001	6140000	0.0814943
chr1	6140001	6160000	0.0663442
chr1	6160001	6180000	0.0499642
chr1	6180001	6200000	0.0577191
chr1	6200001	6220000	0.0547509
chr1	6220001	6240000	0.0424773
chr1	6240001	6260000	0.056077
chr1	6260001	6280000	0.0852153
chr1	6280001	6300000	0.0317278
chr1	6300001	6320000	0.0584303
chr1	6320001	6340000	0.0333172
chr1	6340001	6360000	0.0320498
chr1	6360001	6380000	0.0577236
chr1	6380001	6400000	0.0299029
chr1	6400001	6420000	0.0153524
chr1	6420001	6440000	0.0709158
chr1	6440001	6460000	0.066768
chr1	6460001	6480000	0.081641
chr1	6480001	6500000	0.0863707
chr1	6500001	6520000	0.086058
chr1	6520001	6540000	0.116351
chr1	6540001	6560000	0.0446496
chr1	6560001	6580000	0.072944
chr1	6580001	6600000	0.068815
chr1	6600001	6620000	0.08171
chr1	6620001	6640000	0.0445921
chr1	6640001	6660000	0.021165
chr1	6660001	6680000	0.0775054
chr1	6680001	6700000	0.0629451
chr1	6700001	6720000	0.038477
chr1	6720001	6740000	0.072196
chr1	6740001	6760000	0.00867896
chr1	6760001	6780000	0.0589812
chr1	6780001	6800000	0.062462
chr1	6800001	6820000	0.0543134
chr1	6820001	6840000	0.01222
chr1	6840001	6860000	0.0154648
chr1	6860001	6880000	0.0141915
chr1	6880001	6900000	0.029551
chr1	6900001	6920000	0.0215238
chr1	6920001	6940000	0.0132377
chr1	6940001	6960000	0.0205767
chr1	6960001	6980000	0.0124404
chr1	6980001	7000000	0.002909
chr1	7000001	7020000	0.0292613
chr1	7020001	7040000	0.0712368
chr1	7040001	7060000	0.0678492
chr1	7060001	7080000	0.080481
chr1	7080001	7100000	0.0978826
chr1	7100001	7120000	0.0658583
chr1	7120001	7140000	0.0975282
chr1	7140001	7160000	0.0779468
chr1	7160001	7180000	0.0339747
chr1	7180001	7200000	0.0448894
chr1	7200001	7220000	0.0343567
chr1	7220001	7240000	0.0366047
chr1	7240001	7260000	0.0994824
chr1	7260001	7280000	0.0410896
chr1	7280001	7300000	0.0710466
chr1	7300001	7320000	0.0161378
chr1	7320001	7340000	0.00812197
chr1	7340001	7360000	0.0916147
chr1	7360001	7380000	0.101756
chr1	7380001	7400000	0.0908318
chr1	7400001	7420000	0.070902
chr1	7420001	7440000	0.0894942
chr1	7440001	7460000	0.0875825
chr1	7460001	7480000	0.014517
chr1	7480001	7500000	0.0419934
chr1	7500001	7520000	0.0705742
chr1	7520001	7540000	0.0848753
chr1	7540001	7560000	0.0869624
chr1	7560001	7580000	0.0495871
chr1	7580001	7600000	0.0274868
chr1	7600001	7620000	0.044289
chr1	7620001	7640000	0.0367934
chr1	7640001	7660000	0.0417125
chr1	7660001	7680000	0.00709154
chr1	7680001	7700000	0.0175462
chr1	7700001	7720000	-0.00113863
chr1	7720001	7740000	-0.00822949
chr1	7740001	7760000	0.00591057
chr1	7760001	7780000	0.0269145
chr1	7780001	7800000	0.0130636
chr1	7800001	7820000	0.0414696
chr1	7820001	7840000	0.043107
chr1	7840001	7860000	0.0121384
chr1	7860001	7880000	0.0302675
chr1	7880001	7900000	0.0203547
chr1	7900001	7920000	-0.00284809
chr1	7920001	7940000	0.012897
chr1	7940001	7960000	0.053146
chr1	7960001	7980000	0.0402637
chr1	7980001	8000000	0.0443648
chr1	8000001	8020000	0.0653832
chr1	8020001	8040000	0.0599454
chr1	8040001	8060000	0.0484759
chr1	8060001	8080000	0.0522956
chr1	8080001	8100000	0.0291276
chr1	8100001	8120000	0.0674601
chr1	8120001	8140000	0.0774299
chr1	8140001	8160000	0.0950875
chr1	8160001	8180000	0.0451806
chr1	8180001	8200000	0.0898519
chr1	8200001	8220000	0.0592302
chr1	8220001	8240000	0.0826932
chr1	8240001	8260000	0.0834866
chr1	8260001	8280000	0.0429298
chr1	8280001	8300000	0.0756994
chr1	8300001	8320000	0.06065
chr1	8320001	8340000	0.0913376
chr1	8340001	8360000	0.0828024
chr1	8360001	8380000	0.100532
chr1	8380001	8400000	0.0829376
chr1	8400001	8420000	0.0863408
chr1	8420001	8440000	0.0859203
chr1	8440001	8460000	0.0559912
chr1	8460001	8480000	0.0746297
chr1	8480001	8500000	0.0711434
chr1	8500001	8520000	0.0392773
chr1	8520001	8540000	0.0329703
chr1	8540001	8560000	0.0350286
chr1	8560001	8580000	0.0105626
chr1	8580001	8600000	0.00768768
chr1	8600001	8620000	0.0253796
chr1	8620001	8640000	0.0397375
chr1	8640001	8660000	0.0207166
chr1	8660001	8680000	0.0269826
chr1	8680001	8700000	0.0501526
chr1	8700001	8720000	0.0434015
chr1	8720001	8740000	0.0513933
chr1	8740001	8760000	0.0512487
chr1	8760001	8780000	0.0502688
chr1	8780001	8800000	0.0217946
chr1	8800001	8820000	0.0055644
chr1	8820001	8840000	-0.000696715
chr1	8840001	8860000	0.00130538
chr1	8860001	8880000	0.0220565
chr1	8880001	8900000	0.0679355
chr1	8900001	8920000	0.0842103
chr1	8920001	8940000	0.0634145
chr1	8940001	8960000	0.0371005
chr1	8960001	8980000	0.068598
chr1	8980001	9000000	0.0699808
chr1	9000001	9020000	0.0379887
chr1	9020001	9040000	0.0191944
chr1	9040001	9060000	0.0026902
chr1	9060001	9080000	0.0167336
chr1	9080001	9100000	0.0399749
chr1	9100001	9120000	0.0249997
chr1	9120001	9140000	0.0335701
chr1	9140001	9160000	0.0426794
chr1	9160001	9180000	0.0459972
chr1	9180001	9200000	0.0198622
chr1	9200001	9220000	0.0187519
chr1	9220001	9240000	0.0883033
chr1	9240001	9260000	-0.00890791
chr1	9260001	9280000	0.0272112
chr1	9280001	9300000	0.0511762
chr1	9300001	9320000	0.039814
chr1	9320001	9340000	0.0755934
chr1	9340001	9360000	0.0832064
chr1	9360001	9380000	0.046522
chr1	9380001	9400000	0.0419966
chr1	9400001	9420000	0.034205
chr1	9420001	9440000	0.0332585
chr1	9440001	9460000	0.0632258
chr1	9460001	9480000	0.0390604
chr1	9480001	9500000	0.0364712
chr1	9500001	9520000	0.0473619
chr1	9520001	9540000	0.050548
chr1	9540001	9560000	0.0572332
chr1	9560001	9580000	0.047106
chr1	9580001	9600000	0.034176
chr1	9600001	9620000	0.0267438
chr1	9620001	9640000	0.0325608
chr1	9640001	9660000	0.0295336
chr1	9660001	9680000	0.0331304
chr1	9680001	9700000	0.0152936
chr1	9700001	9720000	0.0458977
chr1	9720001	9740000	0.0724946
chr1	9740001	9760000	0.0441049
chr1	9760001	9780000	0.0540328
chr1	9780001	9800000	0.0175982
chr1	9800001	9820000	0.032582
chr1	9820001	9840000	0.0905299
chr1	9840001	9860000	0.0473432
chr1	9860001	9880000	0.0316911
chr1	9880001	9900000	0.0953009
chr1	9900001	9920000	0.0707298
chr1	9920001	9940000	0.0393707
chr1	9940001	9960000	0.0253257
chr1	9960001	9980000	0.0474849
chr1	9980001	10000000	0.0165806
chr1	10000001	10020000	0.0205891
chr1	10020001	10040000	0.0948851
chr1	10040001	10060000	0.0221894
chr1	10060001	10080000	0.0356246
chr1	10080001	10100000	0.0614828
chr1	10100001	10120000	0.0389264
chr1	10120001	10140000	0.0312208
chr1	10140001	10160000	0.0295149
chr1	10160001	10180000	0.0421515
chr1	10180001	10200000	-0.012835
chr1	10200001	10220000	0.0195302
chr1	10220001	10240000	0.0157534
chr1	10240001	10260000	0.0146578
chr1	10260001	10280000	0.0354157
chr1	10280001	10300000	0.037017
chr1	10300001	10320000	0.0460371
chr1	10320001	10340000	0.0542271
chr1	10340001	10360000	0.0402714
chr1	10360001	10380000	0.0486744
chr1	10380001	10400000	0.0974032
chr1	10400001	10420000	0.0906714
chr1	10420001	10440000	0.118781
chr1	10440001	10460000	0.106506
chr1	10460001	10480000	0.104663
chr1	10480001	10500000	0.219322
chr1	10500001	10520000	0.171181
chr1	10520001	10540000	0.0274659
chr1	10540001	10560000	0.0401581
chr1	10560001	10580000	0.0723273
chr1	10580001	10600000	0.0363219
chr1	10600001	10620000	0.0584794
chr1	10620001	10640000	0.0104809
chr1	10640001	10660000	0.0421815
chr1	10660001	10680000	0.0402797
chr1	10680001	10700000	0.0114682
chr1	10700001	10720000	-0.0014335
chr1	10720001	10740000	-0.000435327
chr1	10740001	10760000	0.0154006
chr1	10760001	10780000	0.0174576
chr1	10780001	10800000	0.0025935
chr1	10800001	10820000	0.0058066
chr1	10820001	10840000	0.0306664
chr1	10840001	10860000	0.0775553
chr1	10860001	10880000	0.0998329
chr1	10880001	10900000	0.0994838
chr1	10900001	10920000	0.0472223
chr1	10920001	10940000	0.0146265
chr1	10940001	10960000	0.0324884
chr1	10960001	10980000	0.0232497
chr1	10980001	11000000	0.00716079
chr1	11000001	11020000	0.0208406
chr1	11020001	11040000	0.0293878
chr1	11040001	11060000	0.170245
chr1	11060001	11080000	0.0302912
chr1	11080001	11100000	0.0404276
chr1	11100001	11120000	0.0243554
chr1	11120001	11140000	0.0654425
chr1	11140001	11160000	0.0618114
chr1	11160001	11180000	0.0575356
chr1	11180001	11200000	0.0410426
chr1	11200001	11220000	0.0856199
chr1	11220001	11240000	0.0904802
chr1	11240001	11260000	0.0910915
chr1	11260001	11280000	0.0413433
chr1	11280001	11300000	0.0568883
chr1	11300001	11320000	0.0677417
chr1	11320001	11340000	0.0169552
chr1	11340001	11360000	0.0175738
chr1	11360001	11380000	0.0487929
chr1	11380001	11400000	0.108901
chr1	11400001	11420000	0.122138
chr1	11420001	11440000	0.0924702
chr1	11440001	11460000	0.0646987
chr1	11460001	11480000	0.140915
chr1	11480001	11500000	0.110391
chr1	11500001	11520000	0.0940573
chr1	11520001	11540000	0.0261377
chr1	11540001	11560000	-0.0103752
chr1	11560001	11580000	-0.00120954
chr1	11580001	11600000	-0.00451676
chr1	11600001	11620000	0.00675432
chr1	11620001	11640000	0.0147552
chr1	11640001	11660000	0.0261078
chr1	11660001	11680000	0.0478169
chr1	11680001	11700000	-0.00167152
chr1	11700001	11720000	0.0408877
chr1	11720001	11740000	0.127625
chr1	11740001	11760000	0.114797
chr1	11760001	11780000	0.0905539
chr1	11780001	11800000	0.0524218
chr1	11800001	11820000	0.0958679
chr1	11820001	11840000	0.0500517
chr1	11840001	11860000	0.108719
chr1	11860001	11880000	0.0539744
chr1	11880001	11900000	0.0749098
chr1	11900001	11920000	0.0174089
chr1	11920001	11940000	0.076167
chr1	11940001	11960000	0.151328
chr1	11960001	11980000	0.0500607
chr1	11980001	12000000	0.0504375
chr1	12000001	12020000	0.0319105
chr1	12020001	12040000	0.0492646
chr1	12040001	12060000	0.0903312
chr1	12060001	12080000	0.0825022
chr1	12080001	12100000	0.0160408
chr1	12100001	12120000	0.113303
chr1	12120001	12140000	0.0655768
chr1	12140001	12160000	0.118309
chr1	12160001	12180000	0.0515197
chr1	12180001	12200000	0.0212786
chr1	12200001	12220000	0.0820549
chr1	12220001	12240000	0.0383262
chr1	12240001	12260000	0.0100929
chr1	12260001	12280000	0.0528712
chr1	12280001	12300000	0.0386984
chr1	12300001	12320000	0.0819565
chr1	12320001	12340000	0.0314425
chr1	12340001	12360000	0.0972247
chr1	12360001	12380000	0.0980775
chr1	12380001	12400000	0.0500739
chr1	12400001	12420000	0.183229
chr1	12420001	12440000	0.0977462
chr1	12440001	12460000	0.0257612
chr1	12460001	12480000	0.0413504
chr1	12480001	12500000	0.0625821
chr1	12500001	12520000	0.0522843
chr1	12520001	12540000	0.0674982
chr1	12540001	12560000	0.0653698
chr1	12560001	12580000	0.0574695
chr1	12580001	12600000	0.104357
chr1	12600001	12620000	0.0432568
chr1	12620001	12640000	0.0895821
chr1	12640001	12660000	0.0457653
chr1	12660001	12680000	0.042209
chr1	12680001	12700000	0.0377646
chr1	12700001	12720000	0.0902721
chr1	12720001	12740000	0.0395954
chr1	12740001	12760000	0.0309767
chr1	12760001	12780000	0.0159703
chr1	12780001	12800000	0.0112092
chr1	12800001	12820000	0.00984684
chr1	12820001	12840000	0.0214478
chr1	12840001	12860000	0.0192468
chr1	12860001	12880000	0.0404478
chr1	12880001	12900000	0.0227098
chr1	12900001	12920000	0.0263336
chr1	12920001	12940000	0.0165442
chr1	12940001	12960000	0.0209362
chr1	12960001	12980000	0.0381488
chr1	12980001	13000000	0.0155549
chr1	13000001	13020000	0.0161941
chr1	13020001	13040000	0.01116
chr1	13040001	13060000	0.0139733
chr1	13060001	13080000	0.0410257
chr1	13080001	13100000	0.0737772
chr1	13100001	13120000	0.0835113
chr1	13120001	13140000	0.140826
chr1	13140001	13160000	0.0561303
chr1	13160001	13180000	0.00112253
chr1	13180001	13200000	0.0135502
chr1	13200001	13220000	0.011068
chr1	13220001	13240000	0.0693362
chr1	13240001	13260000	0.112292
chr1	13260001	13280000	0.0995279
chr1	13280001	13300000	0.0177423
chr1	13300001	13320000	0.0443717
chr1	13320001	13340000	0.0396289
chr1	13340001	13360000	0.0300145
chr1	13360001	13380000	0.0212223
chr1	13380001	13400000	0.0357598
chr1	13400001	13420000	0.102721
chr1	13420001	13440000	0.0970296
chr1	13440001	13460000	0.0744802
chr1	13460001	13480000	0.086543
chr1	13480001	13500000	0.0703134
chr1	13500001	13520000	0.165139
chr1	13520001	13540000	0.120263
chr1	13540001	13560000	0.016992
chr1	13560001	13580000	0.0226687
chr1	13580001	13600000	0.0157142
chr1	13600001	13620000	0.0150006
chr1	13620001	13640000	0.0227352
chr1	13640001	13660000	0.0051854
chr1	13660001	13680000	0.0147549
chr1	13680001	13700000	-0.000687709
chr1	13700001	13720000	0.0105467
chr1	13720001	13740000	0.0376008
chr1	13740001	13760000	0.115817
chr1	13760001	13780000	0.109675
chr1	13780001	13800000	0.12662
chr1	13800001	13820000	0.0757938
chr1	13820001	13840000	0.0427455
chr1	13840001	13860000	0.0945831
chr1	13860001	13880000	0.0709356
chr1	13880001	13900000	0.0951097
chr1	13900001	13920000	0.0689263
chr1	13920001	13940000	0.0341981
chr1	13940001	13960000	0.0281225
chr1	13960001	13980000	0.0217412
chr1	13980001	14000000	0.0371449
chr1	14000001	14020000	0.0655374
chr1	14020001	14040000	0.0618362
chr1	14040001	14060000	0.0940431
chr1	14060001	14080000	0.071545
chr1	14080001	14100000	0.0968001
chr1	14100001	14120000	0.0890749
chr1	14120001	14140000	0.157274
chr1	14140001	14160000	0.146606
chr1	14160001	14180000	0.107594
chr1	14180001	14200000	0.0845736
chr1	14200001	14220000	0.11694
chr1	14220001	14240000	0.0770586
chr1	14240001	14260000	0.0562396
chr1	14260001	14280000	0.0633078
chr1	14280001	14300000	0.0451896
chr1	14300001	14320000	0.0198437
chr1	14320001	14340000	0.0240377
chr1	14340001	14360000	0.0213759
chr1	14360001	14380000	0.0287357
chr1	14380001	14400000	0.0303703
chr1	14400001	14420000	0.0149958
chr1	14420001	14440000	0.0232162
chr1	14440001	14460000	0.023857
chr1	14460001	14480000	0.0077364
chr1	14480001	14500000	0.0510167
chr1	14500001	14520000	0.0420263
chr1	14520001	14540000	0.054325
chr1	14540001	14560000	0.0371547
chr1	14560001	14580000	0.0947448
chr1	14580001	14600000	0.0499034
chr1	14600001	14620000	0.0466707
chr1	14620001	14640000	0.061088
chr1	14640001	14660000	0.0572212
chr1	14660001	14680000	0.0642762
chr1	14680001	14700000	0.0165828
chr1	14700001	14720000	0.0174229
chr1	14720001	14740000	0.0113068
chr1	14740001	14760000	0.00569381
chr1	14760001	14780000	0.0103889
chr1	14780001	14800000	0.0198211
chr1	14800001	14820000	0.0241263
chr1	14820001	14840000	0.0327355
chr1	14840001	14860000	0.0242386
chr1	14860001	14880000	0.0338475
chr1	14880001	14900000	0.0347997
chr1	14900001	14920000	0.0197407
chr1	14920001	14940000	0.0562002
chr1	14940001	14960000	0.0274392
chr1	14960001	14980000	0.0465507
chr1	14980001	15000000	0.0274026
chr1	15000001	15020000	0.0200414
chr1	15020001	15040000	0.0235017
chr1	15040001	15060000	0.029693
chr1	15060001	15080000	0.0234578
chr1	15080001	15100000	0.0442567
chr1	15100001	15120000	0.025339
chr1	15120001	15140000	0.0305417
chr1	15140001	15160000	0.0259766
chr1	15160001	15180000	0.0391704
chr1	15180001	15200000	0.164021
chr1	15200001	15220000	0.180664
chr1	15220001	15240000	0.136558
chr1	15240001	15260000	0.0689409
chr1	15260001	15280000	0.0623678
chr1	15280001	15300000	0.0330015
chr1	15300001	15320000	0.0457067
chr1	15320001	15340000	0.00698427
chr1	15340001	15360000	0.0144904
chr1	15360001	15380000	0.0269676
chr1	15380001	15400000	0.0311116
chr1	15400001	15420000	0.0196998
chr1	15420001	15440000	0.0768587
chr1	15440001	15460000	0.0406919
chr1	15460001	15480000	0.0843367
chr1	15480001	15500000	0.205069
chr1	15500001	15520000	0.0972595
chr1	15520001	15540000	0.05816
chr1	15540001	15560000	0.0428278
chr1	15560001	15580000	0.0502733
chr1	15580001	15600000	0.0556533
chr1	15600001	15620000	0.0878673
chr1	15620001	15640000	0.0527003
chr1	15640001	15660000	0.0894135
chr1	15660001	15680000	0.0658613
chr1	15680001	15700000	0.0315251
chr1	15700001	15720000	0.0505761
chr1	15720001	15740000	0.0101503
chr1	15740001	15760000	0.0341949
chr1	15760001	15780000	0.0809037
chr1	15780001	15800000	0.058771
chr1	15800001	15820000	0.0671196
chr1	15820001	15840000	0.0571557
chr1	15840001	15860000	0.110695
chr1	15860001	15880000	0.118654
chr1	15880001	15900000	0.152399
chr1	15900001	15920000	0.0302945
chr1	15920001	15940000	0.0627781
chr1	15940001	15960000	0.0457884
chr1	15960001	15980000	0.0428114
chr1	15980001	16000000	0.0240014
chr1	16000001	16020000	0.0316888
chr1	16020001	16040000	0.0298832
chr1	16040001	16060000	0.0508929
chr1	16060001	16080000	0.0337018
chr1	16080001	16100000	0.0458289
chr1	16100001	16120000	0.0306804
chr1	16120001	16140000	0.0222542
chr1	16140001	16160000	0.0147763
chr1	16160001	16180000	0.0124265
chr1	16180001	16200000	0.00773258
chr1	16200001	16220000	0.00716611
chr1	16220001	16240000	0.0661249
chr1	16240001	16260000	0.00989189
chr1	16260001	16280000	0.0465764
chr1	16280001	16300000	0.0808448
chr1	16300001	16320000	0.10517
chr1	16320001	16340000	0.0943447
chr1	16340001	16360000	0.0203878
chr1	16360001	16380000	0.0650318
chr1	16380001	16400000	0.019482
chr1	16400001	16420000	0.0550285
chr1	16420001	16440000	0.0735119
chr1	16440001	16460000	0.0251816
chr1	16460001	16480000	0.00782217
chr1	16480001	16500000	0.0189959
chr1	16500001	16520000	0.105555
chr1	16520001	16540000	0.113131
chr1	16540001	16560000	0.12101
chr1	16560001	16580000	0.302109
chr1	16580001	16600000	0.170241
chr1	16600001	16620000	0.0723432
chr1	16620001	16640000	0.0995549
chr1	16640001	16660000	0.231707
chr1	16660001	16680000	0.150691
chr1	16680001	16700000	0.158518
chr1	16700001	16720000	0.145068
chr1	16720001	16740000	0.0704916
chr1	16740001	16760000	0.077001
chr1	16760001	16780000	0.23147
chr1	16780001	16800000	0.0849349
chr1	16800001	16820000	0.133608
chr1	16820001	16840000	0.0265625
chr1	16840001	16860000	0.0642436
chr1	16860001	16880000	0.187627
chr1	16880001	16900000	0.1485
chr1	16900001	16920000	0.0707597
chr1	16920001	16940000	0.0671323
chr1	16940001	16960000	0.142586
chr1	16960001	16980000	0.0871605
chr1	16980001	17000000	0.0581642
chr1	17000001	17020000	0.0222941
chr1	17020001	17040000	0.0363889
chr1	17040001	17060000	0.0763783
chr1	17060001	17080000	0.0428643
chr1	17080001	17100000	0.0517502
chr1	17100001	17120000	0.131378
chr1	17120001	17140000	0.108413
chr1	17140001	17160000	0.0625472
chr1	17160001	17180000	0.0692102
chr1	17180001	17200000	0.0706487
chr1	17200001	17220000	0.101274
chr1	17220001	17240000	0.069443
chr1	17240001	17260000	0.0960827
chr1	17260001	17280000	0.059247
chr1	17280001	17300000	0.0539459
chr1	17300001	17320000	0.0492651
chr1	17320001	17340000	0.0789332
chr1	17340001	17360000	0.0717948
chr1	17360001	17380000	0.0941203
chr1	17380001	17400000	0.0596426
chr1	17400001	17420000	0.082986
chr1	17420001	17440000	0.0596508
chr1	17440001	17460000	0.0720277
chr1	17460001	17480000	0.0600694
chr1	17480001	17500000	0.0575248
chr1	17500001	17520000	0.0690597
chr1	17520001	17540000	0.0506161
chr1	17540001	17560000	0.0851146
chr1	17560001	17580000	0.0847311
chr1	17580001	17600000	0.0805623
chr1	17600001	17620000	0.104433
chr1	17620001	17640000	0.0541548
chr1	17640001	17660000	0.0866174
chr1	17660001	17680000	0.030404
chr1	17680001	17700000	0.0186626
chr1	17700001	17720000	0.0185098
chr1	17720001	17740000	0.0474763
chr1	17740001	17760000	0.035973
chr1	17760001	17780000	0.048185
chr1	17780001	17800000	0.0313802
chr1	17800001	17820000	0.0635186
chr1	17820001	17840000	0.0455248
chr1	17840001	17860000	0.027592
chr1	17860001	17880000	0.0658348
chr1	17880001	17900000	0.0535143
chr1	17900001	17920000	0.0207543
chr1	17920001	17940000	0.0585565
chr1	17940001	17960000	0.0572789
chr1	17960001	17980000	0.0219833
chr1	17980001	18000000	0.0125883
chr1	18000001	18020000	0.0180785
chr1	18020001	18040000	0.0387218
chr1	18040001	18060000	0.0240417
chr1	18060001	18080000	0.0632587
chr1	18080001	18100000	0.0525243
chr1	18100001	18120000	0.047909
chr1	18120001	18140000	0.0190797
chr1	18140001	18160000	0.0518433
chr1	18160001	18180000	0.0497599
chr1	18180001	18200000	0.0265983
chr1	18200001	18220000	0.0258662
chr1	18220001	18240000	0.0354163
chr1	18240001	18260000	0.0230591
chr1	18260001	18280000	0.0543497
chr1	18280001	18300000	0.0422208
chr1	18300001	18320000	0.0529054
chr1	18320001	18340000	0.0262365
chr1	18340001	18360000	0.0443376
chr1	18360001	18380000	-0.00484314
chr1	18380001	18400000	0.028368
chr1	18400001	18420000	0.0271728
chr1	18420001	18440000	0.0188415
chr1	18440001	18460000	0.0247038
chr1	18460001	18480000	0.0242738
chr1	18480001	18500000	0.0130858
chr1	18500001	18520000	0.0278806
chr1	18520001	18540000	0.0281602
chr1	18540001	18560000	0.0164167
chr1	18560001	18580000	0.0587886
chr1	18580001	18600000	0.043692
chr1	18600001	18620000	0.0212557
chr1	18620001	18640000	0.0269222
chr1	18640001	18660000	0.0348149
chr1	18660001	18680000	0.0251469
chr1	18680001	18700000	0.0532359
chr1	18700001	18720000	0.0295066
chr1	18720001	18740000	0.0168524
chr1	18740001	18760000	0.0402534
chr1	18760001	18780000	0.0927667
chr1	18780001	18800000	0.0963243
chr1	18800001	18820000	0.121441
chr1	18820001	18840000	0.0765652
chr1	18840001	18860000	0.0981182
chr1	18860001	18880000	0.105462
chr1	18880001	18900000	0.1305
chr1	18900001	18920000	0.118916
chr1	18920001	18940000	0.0976074
chr1	18940001	18960000	0.0754798
chr1	18960001	18980000	0.0703853
chr1	18980001	19000000	0.0732861
chr1	19000001	19020000	0.118944
chr1	19020001	19040000	0.0828463
chr1	19040001	19060000	0.0420225
chr1	19060001	19080000	0.0772747
chr1	19080001	19100000	0.117419
chr1	19100001	19120000	0.162065
chr1	19120001	19140000	0.166957
chr1	19140001	19160000	0.191237
chr1	19160001	19180000	0.10017
chr1	19180001	19200000	0.0523772
chr1	19200001	19220000	0.0846985
chr1	19220001	19240000	0.125174
chr1	19240001	19260000	0.0359727
chr1	19260001	19280000	0.0672675
chr1	19280001	19300000	0.0373651
chr1	19300001	19320000	0.0695994
chr1	19320001	19340000	0.0294549
chr1	19340001	19360000	-0.0134108
chr1	19360001	19380000	-0.00751344
chr1	19380001	19400000	-0.00321943
chr1	19400001	19420000	0.00513215
chr1	19420001	19440000	0.0284278
chr1	19440001	19460000	0.0409121
chr1	19460001	19480000	0.0705234
chr1	19480001	19500000	0.0833106
chr1	19500001	19520000	0.0197215
chr1	19520001	19540000	0.0412515
chr1	19540001	19560000	0.0401202
chr1	19560001	19580000	0.0675444
chr1	19580001	19600000	0.0391541
chr1	19600001	19620000	0.106278
chr1	19620001	19640000	0.0356124
chr1	19640001	19660000	0.10278
chr1	19660001	19680000	0.0518828
chr1	19680001	19700000	0.096252
chr1	19700001	19720000	0.0876808
chr1	19720001	19740000	0.0899049
chr1	19740001	19760000	0.0691469
chr1	19760001	19780000	0.0470183
chr1	19780001	19800000	0.0796695
chr1	19800001	19820000	0.0998623
chr1	19820001	19840000	0.0519136
chr1	19840001	19860000	0.0160631
chr1	19860001	19880000	0.00660441
chr1	19880001	19900000	0.0318541
chr1	19900001	19920000	0.0671703
chr1	19920001	19940000	0.0618537
chr1	19940001	19960000	0.0969392
chr1	19960001	19980000	0.0863801
chr1	19980001	20000000	0.0789658
chr1	20000001	20020000	0.088077
chr1	20020001	20040000	0.109621
chr1	20040001	20060000	0.017246
chr1	20060001	20080000	0.0292344
chr1	20080001	20100000	0.0761224
chr1	20100001	20120000	0.00345035
chr1	20120001	20140000	0.0378902
chr1	20140001	20160000	0.070201
chr1	20160001	20180000	0.0435098
chr1	20180001	20200000	0.0273153
chr1	20200001	20220000	0.0592002
chr1	20220001	20240000	0.0376821
chr1	20240001	20260000	0.0135402
chr1	20260001	20280000	0.0191524
chr1	20280001	20300000	0.0327694
chr1	20300001	20320000	0.0298136
chr1	20320001	20340000	0.0504476
chr1	20340001	20360000	0.0405517
chr1	20360001	20380000	0.0155458
chr1	20380001	20400000	0.033712
chr1	20400001	20420000	0.00400367
chr1	20420001	20440000	-0.00903107
chr1	20440001	20460000	0.0211798
chr1	20460001	20480000	0.0329709
chr1	20480001	20500000	0.0192448
chr1	20500001	20520000	0.039586
chr1	20520001	20540000	0.0909975
chr1	20540001	20560000	0.0829014
chr1	20560001	20580000	0.0681635
chr1	20580001	20600000	-0.00452134
chr1	20600001	20620000	0.00132102
chr1	20620001	20640000	0.0371429
chr1	20640001	20660000	0.000721406
chr1	20660001	20680000	0.0233686
chr1	20680001	20700000	0.059873
chr1	20700001	20720000	0.0934905
chr1	20720001	20740000	0.0987258
chr1	20740001	20760000	0.0674535
chr1	20760001	20780000	0.0627738
chr1	20780001	20800000	0.0408064
chr1	20800001	20820000	0.0269714
chr1	20820001	20840000	0.0420259
chr1	20840001	20860000	0.0735032
chr1	20860001	20880000	0.169307
chr1	20880001	20900000	0.124356
chr1	20900001	20920000	0.18746
chr1	20920001	20940000	0.0479275
chr1	20940001	20960000	0.0800087
chr1	20960001	20980000	0.12379
chr1	20980001	21000000	0.132517
chr1	21000001	21020000	0.0119107
chr1	21020001	21040000	0.0389103
chr1	21040001	21060000	0.0133751
chr1	21060001	21080000	0.0125789
chr1	21080001	21100000	0.0182341
chr1	21100001	21120000	0.0129067
chr1	21120001	21140000	0.0202713
chr1	21140001	21160000	0.0178338
chr1	21160001	21180000	0.0178045
chr1	21180001	21200000	0.0263046
chr1	21200001	21220000	0.0817824
chr1	21220001	21240000	0.0103635
chr1	21240001	21260000	0.00648977
chr1	21260001	21280000	0.0101929
chr1	21280001	21300000	0.014659
chr1	21300001	21320000	0.0275637
chr1	21320001	21340000	0.143199
chr1	21340001	21360000	0.0295372
chr1	21360001	21380000	0.104797
chr1	21380001	21400000	0.0447883
chr1	21400001	21420000	-0.0134517
chr1	21420001	21440000	0.0177085
chr1	21440001	21460000	0.0317496
chr1	21460001	21480000	0.0120132
chr1	21480001	21500000	0.0188336
chr1	21500001	21520000	0.0151799
chr1	21520001	21540000	0.0304669
chr1	21540001	21560000	0.0363063
chr1	21560001	21580000	0.0211935
chr1	21580001	21600000	0.0276344
chr1	21600001	21620000	0.0172438
chr1	21620001	21640000	0.0455759
chr1	21640001	21660000	0.0438985
chr1	21660001	21680000	0.042632
chr1	21680001	21700000	0.329447
chr1	21700001	21720000	0.0429718
chr1	21720001	21740000	0.0309678
chr1	21740001	21760000	0.0371901
chr1	21760001	21780000	0.0440421
chr1	21780001	21800000	0.0527945
chr1	21800001	21820000	0.0774684
chr1	21820001	21840000	0.186002
chr1	21840001	21860000	0.0966977
chr1	21860001	21880000	0.056003
chr1	21880001	21900000	0.0879941
chr1	21900001	21920000	0.147844
chr1	21920001	21940000	0.132036
chr1	21940001	21960000	0.110746
chr1	21960001	21980000	0.102019
chr1	21980001	22000000	0.0729754
chr1	22000001	22020000	0.0954191
chr1	22020001	22040000	0.192262
chr1	22040001	22060000	0.0423443
chr1	22060001	22080000	0.0405547
chr1	22080001	22100000	0.0673602
chr1	22100001	22120000	0.0332612
chr1	22120001	22140000	0.0405299
chr1	22140001	22160000	0.0741516
chr1	22160001	22180000	0.0300982
chr1	22180001	22200000	0.0615019
chr1	22200001	22220000	0.0677025
chr1	22220001	22240000	0.131882
chr1	22240001	22260000	0.237647
chr1	22260001	22280000	0.115343
chr1	22280001	22300000	0.145535
chr1	22300001	22320000	0.183072
chr1	22320001	22340000	0.279814
chr1	22340001	22360000	0.122523
chr1	22360001	22380000	0.172212
chr1	22380001	22400000	0.00958777
chr1	22400001	22420000	0.0501522
chr1	22420001	22440000	0.128921
chr1	22440001	22460000	0.0709213
chr1	22460001	22480000	0.0825781
chr1	22480001	22500000	0.124349
chr1	22500001	22520000	0.0414985
chr1	22520001	22540000	0.146813
chr1	22540001	22560000	0.12686
chr1	22560001	22580000	0.0918392
chr1	22580001	22600000	0.098997
chr1	22600001	22620000	0.123245
chr1	22620001	22640000	0.107207
chr1	22640001	22660000	0.0967145
chr1	22660001	22680000	0.0738353
chr1	22680001	22700000	0.0959829
chr1	22700001	22720000	0.066428
chr1	22720001	22740000	0.0683906
chr1	22740001	22760000	0.0782574
chr1	22760001	22780000	0.0612235
chr1	22780001	22800000	0.0775127
chr1	22800001	22820000	0.0949668
chr1	22820001	22840000	0.0652995
chr1	22840001	22860000	0.0264898
chr1	22860001	22880000	0.0123759
chr1	22880001	22900000	0.0479705
chr1	22900001	22920000	0.0431399
chr1	22920001	22940000	0.119849
chr1	22940001	22960000	0.141729
chr1	22960001	22980000	0.0539392
chr1	22980001	23000000	0.086654
chr1	23000001	23020000	0.0137434
chr1	23020001	23040000	0.0319031
chr1	23040001	23060000	0.103743
chr1	23060001	23080000	0.000776382
chr1	23080001	23100000	0.0365375
chr1	23100001	23120000	0.0524591
chr1	23120001	23140000	0.19913
chr1	23140001	23160000	0.096847
chr1	23160001	23180000	0.0679607
chr1	23180001	23200000	0.0991051
chr1	23200001	23220000	0.0390704
chr1	23220001	23240000	0.0806123
chr1	23240001	23260000	0.0738111
chr1	23260001	23280000	0.0896502
chr1	23280001	23300000	0.0804969
chr1	23300001	23320000	0.114505
chr1	23320001	23340000	0.0748751
chr1	23340001	23360000	0.0569411
chr1	23360001	23380000	0.0309198
chr1	23380001	23400000	0.0460194
chr1	23400001	23420000	0.0477753
chr1	23420001	23440000	0.0659864
chr1	23440001	23460000	0.136234
chr1	23460001	23480000	0.123914
chr1	23480001	23500000	0.0725112
chr1	23500001	23520000	0.0577865
chr1	23520001	23540000	0.0841287
chr1	23540001	23560000	0.0738062
chr1	23560001	23580000	0.146139
chr1	23580001	23600000	0.0949477
chr1	23600001	23620000	0.0975468
chr1	23620001	23640000	0.115469
chr1	23640001	23660000	0.132489
chr1	23660001	23680000	0.0539153
chr1	23680001	23700000	0.0842293
chr1	23700001	23720000	0.112125
chr1	23720001	23740000	0.0707467
chr1	23740001	23760000	0.0500732
chr1	23760001	23780000	0.0662216
chr1	23780001	23800000	0.0559591
chr1	23800001	23820000	0.0939742
chr1	23820001	23840000	0.0695342
chr1	23840001	23860000	0.0642222
chr1	23860001	23880000	0.0933547
chr1	23880001	23900000	0.0371008
chr1	23900001	23920000	0.0812654
chr1	23920001	23940000	0.0755887
chr1	23940001	23960000	0.0937648
chr1	23960001	23980000	0.104601
chr1	23980001	24000000	0.0359899
chr1	24000001	24020000	0.0498078
chr1	24020001	24040000	0.0569402
chr1	24040001	24060000	0.0698826
chr1	24060001	24080000	0.132785
chr1	24080001	24100000	0.0829687
chr1	24100001	24120000	0.134058
chr1	24120001	24140000	0.149719
chr1	24140001	24160000	0.0418494
chr1	24160001	24180000	0.0436845
chr1	24180001	24200000	0.0360947
chr1	24200001	24220000	0.0640062
chr1	24220001	24240000	0.0584491
chr1	24240001	24260000	0.0321419
chr1	24260001	24280000	0.0326784
chr1	24280001	24300000	0.0584924
chr1	24300001	24320000	0.0939496
chr1	24320001	24340000	0.0628946
chr1	24340001	24360000	0.0766372
chr1	24360001	24380000	0.0318052
chr1	24380001	24400000	0.0246413
chr1	24400001	24420000	0.0370953
chr1	24420001	24440000	0.0277202
chr1	24440001	24460000	0.0242388
chr1	24460001	24480000	0.0198818
chr1	24480001	24500000	0.033444
chr1	24500001	24520000	0.0298416
chr1	24520001	24540000	0.036121
chr1	24540001	24560000	0.0625728
chr1	24560001	24580000	0.0959142
chr1	24580001	24600000	0.102423
chr1	24600001	24620000	0.0505912
chr1	24620001	24640000	0.0612873
chr1	24640001	24660000	0.0399083
chr1	24660001	24680000	0.0676712
chr1	24680001	24700000	0.0483543
chr1	24700001	24720000	0.0526931
chr1	24720001	24740000	0.100526
chr1	24740001	24760000	0.109437
chr1	24760001	24780000	0.0724412
chr1	24780001	24800000	0.0740097
chr1	24800001	24820000	0.1575
chr1	24820001	24840000	0.233991
chr1	24840001	24860000	0.189277
chr1	24860001	24880000	0.0890997
chr1	24880001	24900000	0.0623357
chr1	24900001	24920000	0.184741
chr1	24920001	24940000	0.154034
chr1	24940001	24960000	0.0961753
chr1	24960001	24980000	0.107562
chr1	24980001	25000000	0.101286
chr1	25000001	25020000	-0.00882385
chr1	25020001	25040000	0.0368589
chr1	25040001	25060000	0.0476981
chr1	25060001	25080000	0.0128982
chr1	25080001	25100000	0.188203
chr1	25100001	25120000	0.0695527
chr1	25120001	25140000	0.0104448
chr1	25140001	25160000	0.0291308
chr1	25160001	25180000	0.0663506
chr1	25180001	25200000	0.049943
chr1	25200001	25220000	0.0767924
chr1	25220001	25240000	0.0689584
chr1	25240001	25260000	0.0612145
chr1	25260001	25280000	0.0406187
chr1	25280001	25300000	0.0362352
chr1	25300001	25320000	0.0490005
chr1	25320001	25340000	0.0362195
chr1	25340001	25360000	0.0479505
chr1	25360001	25380000	0.126087
chr1	25380001	25400000	0.0842519
chr1	25400001	25420000	0.0904899
chr1	25420001	25440000	0.0754663
chr1	25440001	25460000	0.0588836
chr1	25460001	25480000	0.0239946
chr1	25480001	25500000	0.0342868
chr1	25500001	25520000	0.0480449
chr1	25520001	25540000	0.0341326
chr1	25540001	25560000	0.00957381
chr1	25560001	25580000	0.0190875
chr1	25580001	25600000	0.00390396
chr1	25600001	25620000	0.0498337
chr1	25620001	25640000	0.0273666
chr1	25640001	25660000	0.0156219
chr1	25660001	25680000	0.0247168
chr1	25680001	25700000	0.0108804
chr1	25700001	25720000	-0.00961396
chr1	25720001	25740000	-0.00492976
chr1	25740001	25760000	0.0071275
chr1	25760001	25780000	0.0411155
chr1	25780001	25800000	0.0533094
chr1	25800001	25820000	0.0259235
chr1	25820001	25840000	0.0562413
chr1	25840001	25860000	0.0815292
chr1	25860001	25880000	0.0772794
chr1	25880001	25900000	0.103823
chr1	25900001	25920000	0.0500867
chr1	25920001	25940000	0.0513026
chr1	25940001	25960000	0.0575245
chr1	25960001	25980000	0.0578583
chr1	25980001	26000000	0.0658383
chr1	26000001	26020000	0.0224211
chr1	26020001	26040000	0.0587933
chr1	26040001	26060000	0.0124573
chr1	26060001	26080000	0.0585365
chr1	26080001	26100000	0.0651096
chr1	26100001	26120000	0.0978477
chr1	26120001	26140000	0.0917151
chr1	26140001	26160000	0.0661405
chr1	26160001	26180000	0.043182
chr1	26180001	26200000	0.0368224
chr1	26200001	26220000	0.0459765
chr1	26220001	26240000	0.0418419
chr1	26240001	26260000	0.0681101
chr1	26260001	26280000	0.0986626
chr1	26280001	26300000	0.144294
chr1	26300001	26320000	0.114638
chr1	26320001	26340000	0.204424
chr1	26340001	26360000	0.150497
chr1	26360001	26380000	0.291839
chr1	26380001	26400000	0.0879831
chr1	26400001	26420000	0.0636873
chr1	26420001	26440000	0.0423551
chr1	26440001	26460000	0.0644722
chr1	26460001	26480000	0.111235
chr1	26480001	26500000	0.119366
chr1	26500001	26520000	0.173046
chr1	26520001	26540000	0.0612614
chr1	26540001	26560000	0.182277
chr1	26560001	26580000	0.18867
chr1	26580001	26600000	0.128338
chr1	26600001	26620000	0.0962124
chr1	26620001	26640000	0.0980943
chr1	26640001	26660000	0.072148
chr1	26660001	26680000	0.115448
chr1	26680001	26700000	0.163062
chr1	26700001	26720000	0.189822
chr1	26720001	26740000	0.180549
chr1	26740001	26760000	0.101861
chr1	26760001	26780000	0.144221
chr1	26780001	26800000	0.0836552
chr1	26800001	26820000	0.0540946
chr1	26820001	26840000	0.0529804
chr1	26840001	26860000	0.0552064
chr1	26860001	26880000	0.0735027
chr1	26880001	26900000	0.0759852
chr1	26900001	26920000	0.0722108
chr1	26920001	26940000	0.0446953
chr1	26940001	26960000	0.0354579
chr1	26960001	26980000	0.0237228
chr1	26980001	27000000	0.04656
chr1	27000001	27020000	0.0877033
chr1	27020001	27040000	0.0756841
chr1	27040001	27060000	0.0248937
chr1	27060001	27080000	0.0168127
chr1	27080001	27100000	0.060723
chr1	27100001	27120000	0.0902734
chr1	27120001	27140000	0.103253
chr1	27140001	27160000	0.0657858
chr1	27160001	27180000	0.0540902
chr1	27180001	27200000	0.088705
chr1	27200001	27220000	0.0855667
chr1	27220001	27240000	0.141267
chr1	27240001	27260000	0.153147
chr1	27260001	27280000	0.108057
chr1	27280001	27300000	0.0701992
chr1	27300001	27320000	0.0659046
chr1	27320001	27340000	0.0763818
chr1	27340001	27360000	0.164321
chr1	27360001	27380000	0.0752632
chr1	27380001	27400000	0.0936109
chr1	27400001	27420000	0.0773033
chr1	27420001	27440000	0.13474
chr1	27440001	27460000	0.137189
chr1	27460001	27480000	0.0900968
chr1	27480001	27500000	0.149166
chr1	27500001	27520000	0.13341
chr1	27520001	27540000	0.0528242
chr1	27540001	27560000	0.124929
chr1	27560001	27580000	0.148651
chr1	27580001	27600000	0.0796912
chr1	27600001	27620000	0.108492
chr1	27620001	27640000	0.0981356
chr1	27640001	27660000	0.0671633
chr1	27660001	27680000	0.0859051
chr1	27680001	27700000	0.0936036
chr1	27700001	27720000	0.0196458
chr1	27720001	27740000	0.0227719
chr1	27740001	27760000	0.0566217
chr1	27760001	27780000	0.0493971
chr1	27780001	27800000	0.0528846
chr1	27800001	27820000	0.0713179
chr1	27820001	27840000	0.0972304
chr1	27840001	27860000	0.0742786
chr1	27860001	27880000	0.0255011
chr1	27880001	27900000	0.0268913
chr1	27900001	27920000	0.0317794
chr1	27920001	27940000	0.0322468
chr1	27940001	27960000	0.0648966
chr1	27960001	27980000	0.095508
chr1	27980001	28000000	0.0755093
chr1	28000001	28020000	0.0676742
chr1	28020001	28040000	0.0764669
chr1	28040001	28060000	0.105184
chr1	28060001	28080000	0.0658896
chr1	28080001	28100000	0.0848182
chr1	28100001	28120000	0.0912383
chr1	28120001	28140000	0.223809
chr1	28140001	28160000	0.152164
chr1	28160001	28180000	0.128433
chr1	28180001	28200000	0.0814546
chr1	28200001	28220000	0.0168514
chr1	28220001	28240000	0.00692577
chr1	28240001	28260000	0.0123921
chr1	28260001	28280000	0.016239
chr1	28280001	28300000	0.0265118
chr1	28300001	28320000	0.00761563
chr1	28320001	28340000	0.00880961
chr1	28340001	28360000	0.0147202
chr1	28360001	28380000	0.0530288
chr1	28380001	28400000	0.0324858
chr1	28400001	28420000	0.0186921
chr1	28420001	28440000	0.0101021
chr1	28440001	28460000	0.0265936
chr1	28460001	28480000	0.0111408
chr1	28480001	28500000	0.00286055
chr1	28500001	28520000	0.219328
chr1	28520001	28540000	0.125009
chr1	28540001	28560000	0.122879
chr1	28560001	28580000	0.0591599
chr1	28580001	28600000	0.139145
chr1	28600001	28620000	0.0798491
chr1	28620001	28640000	0.0368288
chr1	28640001	28660000	0.127449
chr1	28660001	28680000	0.0718631
chr1	28680001	28700000	0.097388
chr1	28700001	28720000	0.0764383
chr1	28720001	28740000	0.0204998
chr1	28740001	28760000	0.027365
chr1	28760001	28780000	0.0278335
chr1	28780001	28800000	0.0145295
chr1	28800001	28820000	0.0137851
chr1	28820001	28840000	0.0191262
chr1	28840001	28860000	0.0387605
chr1	28860001	28880000	0.0248476
chr1	28880001	28900000	0.125646
chr1	28900001	28920000	0.0933324
chr1	28920001	28940000	0.0936534
chr1	28940001	28960000	0.0179397
chr1	28960001	28980000	0.00804863
chr1	28980001	29000000	0.0143359
chr1	29000001	29020000	0.103623
chr1	29020001	29040000	0.0745633
chr1	29040001	29060000	0.207778
chr1	29060001	29080000	0.150471
chr1	29080001	29100000	0.158746
chr1	29100001	29120000	0.126859
chr1	29120001	29140000	0.141724
chr1	29140001	29160000	0.155158
chr1	29160001	29180000	0.12515
chr1	29180001	29200000	0.263836
chr1	29200001	29220000	0.107533
chr1	29220001	29240000	0.133002
chr1	29240001	29260000	0.0627734
chr1	29260001	29280000	0.1359
chr1	29280001	29300000	0.0768166
chr1	29300001	29320000	0.0742915
chr1	29320001	29340000	0.0726218
chr1	29340001	29360000	-0.0144346
chr1	29360001	29380000	0.00361417
chr1	29380001	29400000	0.00706425
chr1	29400001	29420000	0.0093307
chr1	29420001	29440000	0.0725109
chr1	29440001	29460000	0.0868003
chr1	29460001	29480000	-0.0145809
chr1	29480001	29500000	-0.0208155
chr1	29500001	29520000	0.0167334
chr1	29520001	29540000	0.00516485
chr1	29540001	29560000	0.0707362
chr1	29560001	29580000	0.0410933
chr1	29580001	29600000	0.0992489
chr1	29600001	29620000	0.0963372
chr1	29620001	29640000	0.0683276
chr1	29640001	29660000	0.0361701
chr1	29660001	29680000	0.00797748
chr1	29680001	29700000	0.069774
chr1	29700001	29720000	0.101237
chr1	29720001	29740000	0.0825864
chr1	29740001	29760000	0.0963626
chr1	29760001	29780000	0.0857747
chr1	29780001	29800000	0.0936803
chr1	29800001	29820000	0.0961622
chr1	29820001	29840000	0.0604436
chr1	29840001	29860000	0.0389181
chr1	29860001	29880000	0.0381594
chr1	29880001	29900000	0.0620496
chr1	29900001	29920000	0.117855
chr1	29920001	29940000	0.0567309
chr1	29940001	29960000	0.0896137
chr1	29960001	29980000	0.0511236
chr1	29980001	30000000	0.0754368
chr1	30000001	30020000	0.0722277
chr1	30020001	30040000	0.083191
chr1	30040001	30060000	0.0899057
chr1	30060001	30080000	0.120952
chr1	30080001	30100000	0.0512671
chr1	30100001	30120000	0.0659391
chr1	30120001	30140000	0.0805865
chr1	30140001	30160000	0.0265103
chr1	30160001	30180000	0.030693
chr1	30180001	30200000	0.0117049
chr1	30200001	30220000	0.0491849
chr1	30220001	30240000	0.0403065
chr1	30240001	30260000	0.0788943
chr1	30260001	30280000	0.18348
chr1	30280001	30300000	0.0670319
chr1	30300001	30320000	0.0570516
chr1	30320001	30340000	0.122448
chr1	30340001	30360000	0.109739
chr1	30360001	30380000	0.157196
chr1	30380001	30400000	0.118386
chr1	30400001	30420000	0.0793201
chr1	30420001	30440000	0.141674
chr1	30440001	30460000	0.0765535
chr1	30460001	30480000	0.0494166
chr1	30480001	30500000	0.0949171
chr1	30500001	30520000	0.197693
chr1	30520001	30540000	0.0839128
chr1	30540001	30560000	0.150231
chr1	30560001	30580000	0.127731
chr1	30580001	30600000	0.205347
chr1	30600001	30620000	0.206619
chr1	30620001	30640000	0.352917
chr1	30640001	30660000	0.227204
chr1	30660001	30680000	0.0975003
chr1	30680001	30700000	0.118901
chr1	30700001	30720000	0.139116
chr1	30720001	30740000	0.091845
chr1	30740001	30760000	0.101137
chr1	30760001	30780000	0.294552
chr1	30780001	30800000	0.20683
chr1	30800001	30820000	0.161387
chr1	30820001	30840000	0.109568
chr1	30840001	30860000	0.0970733
chr1	30860001	30880000	0.111766
chr1	30880001	30900000	0.114214
chr1	30900001	30920000	0.0548217
chr1	30920001	30940000	0.185696
chr1	30940001	30960000	0.119647
chr1	30960001	30980000	0.107379
chr1	30980001	31000000	0.0709573
chr1	31000001	31020000	0.121531
chr1	31020001	31040000	0.212905
chr1	31040001	31060000	0.0981716
chr1	31060001	31080000	0.043189
chr1	31080001	31100000	0.147008
chr1	31100001	31120000	0.0390925
chr1	31120001	31140000	0.0619786
chr1	31140001	31160000	0.0596676
chr1	31160001	31180000	0.0381708
chr1	31180001	31200000	0.0438612
chr1	31200001	31220000	0.0661661
chr1	31220001	31240000	0.0341238
chr1	31240001	31260000	0.0772126
chr1	31260001	31280000	0.0603682
chr1	31280001	31300000	0.0367871
chr1	31300001	31320000	0.0426133
chr1	31320001	31340000	0.0892183
chr1	31340001	31360000	0.0371822
chr1	31360001	31380000	0.112202
chr1	31380001	31400000	0.0983569
chr1	31400001	31420000	0.0692139
chr1	31420001	31440000	0.0522842
chr1	31440001	31460000	0.0520529
chr1	31460001	31480000	0.0547239
chr1	31480001	31500000	0.0804646
chr1	31500001	31520000	0.0710231
chr1	31520001	31540000	0.0262075
chr1	31540001	31560000	0.0536837
chr1	31560001	31580000	0.0946497
chr1	31580001	31600000	0.0584406
chr1	31600001	31620000	0.0703969
chr1	31620001	31640000	0.136275
chr1	31640001	31660000	0.0447247
chr1	31660001	31680000	0.0401796
chr1	31680001	31700000	0.0878747
chr1	31700001	31720000	0.101588
chr1	31720001	31740000	0.153122
chr1	31740001	31760000	0.152449
chr1	31760001	31780000	0.12812
chr1	31780001	31800000	0.113997
chr1	31800001	31820000	0.108463
chr1	31820001	31840000	0.0411828
chr1	31840001	31860000	0.0559331
chr1	31860001	31880000	0.0115238
chr1	31880001	31900000	0.0377042
chr1	31900001	31920000	0.0321695
chr1	31920001	31940000	0.0231506
chr1	31940001	31960000	0.0584333
chr1	31960001	31980000	0.00566687
chr1	31980001	32000000	0.0281308
chr1	32000001	32020000	0.00477546
chr1	32020001	32040000	-0.00904452
chr1	32040001	32060000	0.0512605
chr1	32060001	32080000	0.132376
chr1	32080001	32100000	0.119233
chr1	32100001	32120000	0.0711332
chr1	32120001	32140000	0.017933
chr1	32140001	32160000	0.00694462
chr1	32160001	32180000	-0.00229632
chr1	32180001	32200000	0.00341293
chr1	32200001	32220000	0.00305011
chr1	32220001	32240000	0.0669288
chr1	32240001	32260000	0.111356
chr1	32260001	32280000	0.0952459
chr1	32280001	32300000	0.0907639
chr1	32300001	32320000	0.121156
chr1	32320001	32340000	0.0495226
chr1	32340001	32360000	0.0465986
chr1	32360001	32380000	0.0418887
chr1	32380001	32400000	0.0173953
chr1	32400001	32420000	0.0180919
chr1	32420001	32440000	0.0350056
chr1	32440001	32460000	0.0388744
chr1	32460001	32480000	0.0518594
chr1	32480001	32500000	0.0672736
chr1	32500001	32520000	0.0319432
chr1	32520001	32540000	0.0236711
chr1	32540001	32560000	0.0575973
chr1	32560001	32580000	0.0548599
chr1	32580001	32600000	0.0620848
chr1	32600001	32620000	0.0505457
chr1	32620001	32640000	0.156695
chr1	32640001	32660000	0.157992
chr1	32660001	32680000	0.251093
chr1	32680001	32700000	0.15959
chr1	32700001	32720000	0.0161534
chr1	32720001	32740000	0.0677002
chr1	32740001	32760000	0.0777618
chr1	32760001	32780000	0.175759
chr1	32780001	32800000	0.0343208
chr1	32800001	32820000	0.0775211
chr1	32820001	32840000	0.0395034
chr1	32840001	32860000	0.0380475
chr1	32860001	32880000	0.111464
chr1	32880001	32900000	0.0666909
chr1	32900001	32920000	0.0471441
chr1	32920001	32940000	0.0417861
chr1	32940001	32960000	0.0709527
chr1	32960001	32980000	0.0645134
chr1	32980001	33000000	0.0389898
chr1	33000001	33020000	0.046118
chr1	33020001	33040000	0.0737464
chr1	33040001	33060000	0.0431356
chr1	33060001	33080000	0.0627203
chr1	33080001	33100000	0.0183411
chr1	33100001	33120000	0.0216579
chr1	33120001	33140000	0.0176886
chr1	33140001	33160000	0.0347874
chr1	33160001	33180000	0.0773615
chr1	33180001	33200000	0.0351625
chr1	33200001	33220000	0.0726823
chr1	33220001	33240000	0.0957717
chr1	33240001	33260000	0.0711483
chr1	33260001	33280000	0.0552328
chr1	33280001	33300000	0.0823905
chr1	33300001	33320000	0.122582
chr1	33320001	33340000	0.0909639
chr1	33340001	33360000	0.0872649
chr1	33360001	33380000	0.0712689
chr1	33380001	33400000	0.0902616
chr1	33400001	33420000	0.149053
chr1	33420001	33440000	0.0511262
chr1	33440001	33460000	0.0519936
chr1	33460001	33480000	0.0726777
chr1	33480001	33500000	0.0672046
chr1	33500001	33520000	0.0892613
chr1	33520001	33540000	0.157358
chr1	33540001	33560000	0.0949116
chr1	33560001	33580000	0.093238
chr1	33580001	33600000	0.0763176
chr1	33600001	33620000	0.0609858
chr1	33620001	33640000	0.0649942
chr1	33640001	33660000	0.0458304
chr1	33660001	33680000	0.0352895
chr1	33680001	33700000	0.0699722
chr1	33700001	33720000	0.0986689
chr1	33720001	33740000	0.0312834
chr1	33740001	33760000	0.0238464
chr1	33760001	33780000	0.0394912
chr1	33780001	33800000	0.0701944
chr1	33800001	33820000	0.080477
chr1	33820001	33840000	0.058707
chr1	33840001	33860000	0.0425418
chr1	33860001	33880000	0.0422873
chr1	33880001	33900000	0.0356033
chr1	33900001	33920000	0.0364093
chr1	33920001	33940000	0.0625886
chr1	33940001	33960000	0.0258998
chr1	33960001	33980000	0.0640098
chr1	33980001	34000000	0.0421674
chr1	34000001	34020000	0.0588744
chr1	34020001	34040000	0.062906
chr1	34040001	34060000	0.0149225
chr1	34060001	34080000	0.0397062
chr1	34080001	34100000	0.0440251
chr1	34100001	34120000	0.0253312
chr1	34120001	34140000	0.0211299
chr1	34140001	34160000	0.00679067
chr1	34160001	34180000	0.0392401
chr1	34180001	34200000	0.0371518
chr1	34200001	34220000	0.0529969
chr1	34220001	34240000	0.0575162
chr1	34240001	34260000	0.116642
chr1	34260001	34280000	0.0903761
chr1	34280001	34300000	0.105571
chr1	34300001	34320000	0.103895
chr1	34320001	34340000	0.0444858
chr1	34340001	34360000	0.0818653
chr1	34360001	34380000	0.115184
chr1	34380001	34400000	0.0282769
chr1	34400001	34420000	0.0372707
chr1	34420001	34440000	0.0212343
chr1	34440001	34460000	0.0709234
chr1	34460001	34480000	0.0497767
chr1	34480001	34500000	0.0957837
chr1	34500001	34520000	0.0970851
chr1	34520001	34540000	0.0414687
chr1	34540001	34560000	0.0898806
chr1	34560001	34580000	0.0735154
chr1	34580001	34600000	0.0651615
chr1	34600001	34620000	0.0506978
chr1	34620001	34640000	0.0573746
chr1	34640001	34660000	0.121846
chr1	34660001	34680000	0.130252
chr1	34680001	34700000	0.104829
chr1	34700001	34720000	0.12192
chr1	34720001	34740000	0.0772884
chr1	34740001	34760000	0.114824
chr1	34760001	34780000	0.129682
chr1	34780001	34800000	0.0396494
chr1	34800001	34820000	0.0776407
chr1	34820001	34840000	0.107812
chr1	34840001	34860000	0.102437
chr1	34860001	34880000	0.0561488
chr1	34880001	34900000	0.047625
chr1	34900001	34920000	0.0709344
chr1	34920001	34940000	0.126083
chr1	34940001	34960000	0.127186
chr1	34960001	34980000	0.0248367
chr1	34980001	35000000	0.0759449
chr1	35000001	35020000	0.108291
chr1	35020001	35040000	0.186305
chr1	35040001	35060000	0.222247
chr1	35060001	35080000	0.104469
chr1	35080001	35100000	0.0492262
chr1	35100001	35120000	0.0181686
chr1	35120001	35140000	0.0032863
chr1	35140001	35160000	0.0144795
chr1	35160001	35180000	0.0358503
chr1	35180001	35200000	0.134824
chr1	35200001	35220000	0.0480561
chr1	35220001	35240000	0.054709
chr1	35240001	35260000	0.0534811
chr1	35260001	35280000	0.153735
chr1	35280001	35300000	0.0670056
chr1	35300001	35320000	0.03352
chr1	35320001	35340000	0.069888
chr1	35340001	35360000	0.0459734
chr1	35360001	35380000	0.0960345
chr1	35380001	35400000	0.10807
chr1	35400001	35420000	0.191326
chr1	35420001	35440000	0.110297
chr1	35440001	35460000	0.0993544
chr1	35460001	35480000	0.0390354
chr1	35480001	35500000	0.0962278
chr1	35500001	35520000	0.105884
chr1	35520001	35540000	0.0941281
chr1	35540001	35560000	0.0494189
chr1	35560001	35580000	0.061014
chr1	35580001	35600000	0.0529663
chr1	35600001	35620000	0.0342982
chr1	35620001	35640000	0.0188089
chr1	35640001	35660000	0.0399957
chr1	35660001	35680000	0.024192
chr1	35680001	35700000	0.0623316
chr1	35700001	35720000	0.0823272
chr1	35720001	35740000	0.0391998
chr1	35740001	35760000	0.0231159
chr1	35760001	35780000	0.0678173
chr1	35780001	35800000	0.110735
chr1	35800001	35820000	0.076206
chr1	35820001	35840000	0.0438016
chr1	35840001	35860000	0.0225368
chr1	35860001	35880000	0.0274047
chr1	35880001	35900000	0.0155661
chr1	35900001	35920000	0.0118546
chr1	35920001	35940000	0.00684433
chr1	35940001	35960000	0.120356
chr1	35960001	35980000	0.107638
chr1	35980001	36000000	0.0349523
chr1	36000001	36020000	0.0986088
chr1	36020001	36040000	0.0898083
chr1	36040001	36060000	0.091999
chr1	36060001	36080000	0.0830619
chr1	36080001	36100000	0.0484133
chr1	36100001	36120000	0.0528568
chr1	36120001	36140000	0.0396574
chr1	36140001	36160000	0.101988
chr1	36160001	36180000	0.0383482
chr1	36180001	36200000	0.0736851
chr1	36200001	36220000	0.0201695
chr1	36220001	36240000	0.0407734
chr1	36240001	36260000	0.0409093
chr1	36260001	36280000	0.0384676
chr1	36280001	36300000	0.0355375
chr1	36300001	36320000	0.0241372
chr1	36320001	36340000	0.0232642
chr1	36340001	36360000	0.0287866
chr1	36360001	36380000	0.0476631
chr1	36380001	36400000	0.0430801
chr1	36400001	36420000	0.0226821
chr1	36420001	36440000	0.0298892
chr1	36440001	36460000	0.0187769
chr1	36460001	36480000	0.0427361
chr1	36480001	36500000	0.0259073
chr1	36500001	36520000	0.0106787
chr1	36520001	36540000	0.026865
chr1	36540001	36560000	0.0231239
chr1	36560001	36580000	0.0254681
chr1	36580001	36600000	0.0312915
chr1	36600001	36620000	0.0148433
chr1	36620001	36640000	0.062184
chr1	36640001	36660000	0.050743
chr1	36660001	36680000	0.0342402
chr1	36680001	36700000	0.0187561
chr1	36700001	36720000	0.00771165
chr1	36720001	36740000	0.00973145
chr1	36740001	36760000	0.0308819
chr1	36760001	36780000	0.0447557
chr1	36780001	36800000	0.0168912
chr1	36800001	36820000	0.0523348
chr1	36820001	36840000	0.0328929
chr1	36840001	36860000	0.0382167
chr1	36860001	36880000	0.0282064
chr1	36880001	36900000	0.019603
chr1	36900001	36920000	0.0284541
chr1	36920001	36940000	0.0160201
chr1	36940001	36960000	0.0038024
chr1	36960001	36980000	0.0398913
chr1	36980001	37000000	0.0315492
chr1	37000001	37020000	0.0176143
chr1	37020001	37040000	0.0360337
chr1	37040001	37060000	0.0165007
chr1	37060001	37080000	0.0567583
chr1	37080001	37100000	0.148127
chr1	37100001	37120000	0.13466
chr1	37120001	37140000	0.114232
chr1	37140001	37160000	0.111841
chr1	37160001	37180000	0.0654507
chr1	37180001	37200000	0.0136352
chr1	37200001	37220000	0.0047969
chr1	37220001	37240000	0.00901857
chr1	37240001	37260000	0.00410773
chr1	37260001	37280000	-0.00511224
chr1	37280001	37300000	0.00369337
chr1	37300001	37320000	-0.0069043
chr1	37320001	37340000	0.0478117
chr1	37340001	37360000	0.0565183
chr1	37360001	37380000	0.0465101
chr1	37380001	37400000	0.0867911
chr1	37400001	37420000	0.0307707
chr1	37420001	37440000	0.0715394
chr1	37440001	37460000	0.0616889
chr1	37460001	37480000	0.013891
chr1	37480001	37500000	-1.79231e-05
chr1	37500001	37520000	0.0195558
chr1	37520001	37540000	0.026124
chr1	37540001	37560000	0.0146182
chr1	37560001	37580000	0.0178839
chr1	37580001	37600000	0.0323691
chr1	37600001	37620000	0.0292434
chr1	37620001	37640000	0.0324649
chr1	37640001	37660000	0.0209611
chr1	37660001	37680000	0.031538
chr1	37680001	37700000	0.0698725
chr1	37700001	37720000	0.0424893
chr1	37720001	37740000	0.0621992
chr1	37740001	37760000	0.0475521
chr1	37760001	37780000	0.0311385
chr1	37780001	37800000	0.0458508
chr1	37800001	37820000	0.0267608
chr1	37820001	37840000	0.0702294
chr1	37840001	37860000	0.0628062
chr1	37860001	37880000	0.0466713
chr1	37880001	37900000	0.0201881
chr1	37900001	37920000	0.0513794
chr1	37920001	37940000	0.0634009
chr1	37940001	37960000	0.0647038
chr1	37960001	37980000	0.0462857
chr1	37980001	38000000	0.0874771
chr1	38000001	38020000	0.0464956
chr1	38020001	38040000	0.0532875
chr1	38040001	38060000	0.0393556
chr1	38060001	38080000	0.0390696
chr1	38080001	38100000	0.00985992
chr1	38100001	38120000	0.0399891
chr1	38120001	38140000	0.0586447
chr1	38140001	38160000	0.0260287
chr1	38160001	38180000	0.0836382
chr1	38180001	38200000	0.0830139
chr1	38200001	38220000	0.0155465
chr1	38220001	38240000	0.0947971
chr1	38240001	38260000	0.141652
chr1	38260001	38280000	0.135441
chr1	38280001	38300000	0.157266
chr1	38300001	38320000	0.160082
chr1	38320001	38340000	0.102936
chr1	38340001	38360000	0.119166
chr1	38360001	38380000	0.0964656
chr1	38380001	38400000	0.0993695
chr1	38400001	38420000	0.131715
chr1	38420001	38440000	0.15748
chr1	38440001	38460000	0.114454
chr1	38460001	38480000	0.0560456
chr1	38480001	38500000	0.0428909
chr1	38500001	38520000	0.0453637
chr1	38520001	38540000	0.0267373
chr1	38540001	38560000	0.0143268
chr1	38560001	38580000	0.013219
chr1	38580001	38600000	0.0164621
chr1	38600001	38620000	0.0439099
chr1	38620001	38640000	0.0350203
chr1	38640001	38660000	0.0153895
chr1	38660001	38680000	0.028042
chr1	38680001	38700000	0.02868
chr1	38700001	38720000	0.0179491
chr1	38720001	38740000	0.0364603
chr1	38740001	38760000	0.0308054
chr1	38760001	38780000	0.0288081
chr1	38780001	38800000	0.0391286
chr1	38800001	38820000	0.0289516
chr1	38820001	38840000	0.0309405
chr1	38840001	38860000	0.0208168
chr1	38860001	38880000	0.0763336
chr1	38880001	38900000	0.176588
chr1	38900001	38920000	0.171861
chr1	38920001	38940000	0.156682
chr1	38940001	38960000	0.133875
chr1	38960001	38980000	0.078308
chr1	38980001	39000000	0.103114
chr1	39000001	39020000	0.0624996
chr1	39020001	39040000	0.0230809
chr1	39040001	39060000	0.032515
chr1	39060001	39080000	0.0378855
chr1	39080001	39100000	0.0164539
chr1	39100001	39120000	0.0272439
chr1	39120001	39140000	0.0342543
chr1	39140001	39160000	0.0339547
chr1	39160001	39180000	0.0105694
chr1	39180001	39200000	0.0215146
chr1	39200001	39220000	0.050207
chr1	39220001	39240000	0.0420241
chr1	39240001	39260000	0.00101111
chr1	39260001	39280000	0.0320314
chr1	39280001	39300000	0.0456078
chr1	39300001	39320000	0.0840406
chr1	39320001	39340000	0.0845488
chr1	39340001	39360000	0.118969
chr1	39360001	39380000	0.15475
chr1	39380001	39400000	0.137419
chr1	39400001	39420000	0.138613
chr1	39420001	39440000	0.127178
chr1	39440001	39460000	0.169119
chr1	39460001	39480000	0.172364
chr1	39480001	39500000	0.139921
chr1	39500001	39520000	0.141582
chr1	39520001	39540000	0.0918385
chr1	39540001	39560000	0.114373
chr1	39560001	39580000	0.0847618
chr1	39580001	39600000	0.262261
chr1	39600001	39620000	0.0724778
chr1	39620001	39640000	0.0859209
chr1	39640001	39660000	0.0126609
chr1	39660001	39680000	0.0363271
chr1	39680001	39700000	0.0429214
chr1	39700001	39720000	0.0446644
chr1	39720001	39740000	0.0257996
chr1	39740001	39760000	0.0272867
chr1	39760001	39780000	0.0740494
chr1	39780001	39800000	0.0949999
chr1	39800001	39820000	0.0844904
chr1	39820001	39840000	0.153673
chr1	39840001	39860000	0.109246
chr1	39860001	39880000	0.0388856
chr1	39880001	39900000	0.0868227
chr1	39900001	39920000	0.126599
chr1	39920001	39940000	0.0493858
chr1	39940001	39960000	0.0617794
chr1	39960001	39980000	0.0483409
chr1	39980001	40000000	0.0664617
chr1	40000001	40020000	0.050763
chr1	40020001	40040000	0.0783525
[truncated: 107,992 more rows]

## Sheet: Supplementary Table 4_iHS
CHROM	BIN_START	BIN_END	Proportion of sites above iHS threshold
chr10	1880001	1900001	0.357143
chr10	3760001	3780001	0.358491
chr10	3820001	3840001	0.428571
chr10	4280001	4300001	0.333333
chr10	7040001	7060001	0.485714
chr10	7600001	7620001	0.444444
chr10	7740001	7760001	0.388889
chr10	7760001	7780001	0.75
chr10	8540001	8560001	0.6
chr10	8560001	8580001	0.454545
chr10	12100001	12120001	0.4
chr10	12820001	12840001	0.3
chr10	13800001	13820001	0.6
chr10	16440001	16460001	0.32
chr10	17020001	17040001	0.31746
chr10	17040001	17060001	0.350877
chr10	17680001	17700001	0.756098
chr10	17700001	17720001	0.340909
chr10	22580001	22600001	0.5
chr10	23960001	23980001	0.693878
chr10	26460001	26480001	0.4
chr10	31120001	31140001	0.333333
chr10	35220001	35240001	0.454545
chr10	35280001	35300001	0.333333
chr10	35300001	35320001	0.333333
chr10	35460001	35480001	0.333333
chr10	36960001	36980001	0.333333
chr10	44980001	45000001	0.316667
chr10	45000001	45020001	0.921569
chr10	45020001	45040001	0.371429
chr10	47860001	47880001	0.368421
chr10	47880001	47900001	0.622642
chr10	48980001	49000001	0.314286
chr10	52260001	52280001	0.4375
chr10	56560001	56580001	0.325397
chr10	57700001	57720001	0.363636
chr10	57720001	57740001	0.388889
chr11	2480001	2500001	0.333333
chr11	3580001	3600001	0.666667
chr11	7440001	7460001	0.428571
chr11	8040001	8060001	0.5
chr11	17700001	17720001	0.333333
chr11	18040001	18060001	0.310811
chr11	23420001	23440001	0.464286
chr11	23520001	23540001	0.555556
chr11	26760001	26780001	0.363636
chr11	27720001	27740001	0.361111
chr11	27760001	27780001	0.457143
chr11	27780001	27800001	0.393939
chr11	27800001	27820001	0.30303
chr11	32600001	32620001	0.421053
chr11	40980001	41000001	0.333333
chr11	41340001	41360001	0.473684
chr11	41360001	41380001	0.463415
chr11	46580001	46600001	0.333333
chr11	47380001	47400001	0.561644
chr11	47400001	47420001	0.58156
chr11	47420001	47440001	0.571429
chr11	49620001	49640001	0.304348
chr11	51500001	51520001	0.425743
chr11	51740001	51760001	0.428571
chr11	51760001	51780001	0.4
chr11	51800001	51820001	0.333333
chr11	51820001	51840001	0.428571
chr11	52380001	52400001	0.857143
chr11	53020001	53040001	0.352941
chr11	57540001	57560001	0.580645
chr11	61020001	61040001	0.423729
chr11	67040001	67060001	0.568627
chr11	67900001	67920001	0.382979
chr11	68820001	68840001	0.615385
chr12	2340001	2360001	0.30814
chr12	7200001	7220001	0.428571
chr12	11400001	11420001	0.305556
chr12	11820001	11840001	0.526316
chr12	12300001	12320001	0.434783
chr12	14060001	14080001	0.333333
chr12	14820001	14840001	0.428571
chr12	15540001	15560001	0.395833
chr12	15560001	15580001	0.444444
chr12	15580001	15600001	0.302326
chr12	17700001	17720001	0.324786
chr12	23480001	23500001	0.4
chr12	24580001	24600001	0.441176
chr12	24600001	24620001	0.365854
chr12	24620001	24640001	0.444444
chr12	35380001	35400001	0.34
chr12	35400001	35420001	0.486486
chr12	35960001	35980001	0.5
chr12	35980001	36000001	0.5
chr12	38900001	38920001	0.439024
chr12	38920001	38940001	0.315789
chr12	39000001	39020001	0.385714
chr12	39040001	39060001	0.59633
chr12	40520001	40540001	0.551724
chr12	43500001	43520001	0.85
chr12	43520001	43540001	0.375
chr12	43540001	43560001	0.435484
chr12	43580001	43600001	0.305556
chr12	44180001	44200001	0.591837
chr12	44200001	44220001	0.673469
chr12	44380001	44400001	0.3
chr12	44400001	44420001	0.666667
chr12	48620001	48640001	0.305785
chr12	60900001	60920001	0.328358
chr12	65080001	65100001	0.385965
chr12	67900001	67920001	0.916667
chr12	71840001	71860001	0.305882
chr13	3780001	3800001	0.925926
chr13	3800001	3820001	0.75
chr13	8360001	8380001	0.558824
chr13	18440001	18460001	0.4
chr13	19380001	19400001	0.583333
chr13	20980001	21000001	0.778846
chr13	21480001	21500001	0.310345
chr13	21500001	21520001	0.47619
chr13	25000001	25020001	0.452381
chr13	35360001	35380001	0.315789
chr13	35380001	35400001	0.461538
chr13	35700001	35720001	0.5
chr13	36260001	36280001	0.310559
chr13	39080001	39100001	0.361702
chr13	40260001	40280001	0.357143
chr13	41220001	41240001	0.373333
chr13	44200001	44220001	0.859375
chr13	45860001	45880001	0.433962
chr13	46580001	46600001	0.351351
chr13	47980001	48000001	0.336957
chr13	48260001	48280001	0.663043
chr13	49560001	49580001	0.346667
chr13	58960001	58980001	0.352941
chr14	5360001	5380001	0.69697
chr14	17660001	17680001	0.461538
chr14	17720001	17740001	0.375
chr14	17960001	17980001	0.354167
chr14	18440001	18460001	0.40625
chr14	21500001	21520001	0.350877
chr14	22740001	22760001	0.331325
chr14	24240001	24260001	0.431579
chr14	25260001	25280001	0.309524
chr14	25840001	25860001	0.391304
chr14	26260001	26280001	0.418182
chr14	26820001	26840001	0.367647
chr14	27140001	27160001	0.333333
chr14	28820001	28840001	0.337662
chr14	37160001	37180001	0.333333
chr14	40240001	40260001	0.5
chr14	40900001	40920001	0.30303
chr14	46700001	46720001	0.444444
chr14	46720001	46740001	0.3
chr14	49320001	49340001	0.311111
chr14	49720001	49740001	0.3
chr14	49760001	49780001	0.363636
chr14	51600001	51620001	0.403509
chr15	80001	100001	0.309524
chr15	100001	120001	0.366197
chr15	1140001	1160001	0.555556
chr15	6340001	6360001	0.529412
chr15	6680001	6700001	0.479167
chr15	6700001	6720001	0.75
chr15	6720001	6740001	0.571429
chr15	6740001	6760001	0.727273
chr15	6760001	6780001	0.52381
chr15	9140001	9160001	0.517241
chr15	9280001	9300001	0.328358
chr15	10280001	10300001	0.545455
chr15	13520001	13540001	0.333333
chr15	13560001	13580001	0.378378
chr15	13580001	13600001	0.684211
chr15	13760001	13780001	0.391304
chr15	17140001	17160001	0.375
chr15	26080001	26100001	0.366667
chr15	29980001	30000001	0.905138
chr15	39240001	39260001	0.388889
chr15	40920001	40940001	0.615385
chr15	41580001	41600001	0.313433
chr15	42560001	42580001	0.333333
chr15	42580001	42600001	0.333333
chr15	44760001	44780001	0.442623
chr15	44780001	44800001	0.363636
chr15	48900001	48920001	0.444444
chr15	56680001	56700001	0.326087
chr15	59900001	59920001	0.422222
chr15	60140001	60160001	0.525253
chr16	7120001	7140001	0.432836
chr16	7140001	7160001	0.363636
chr16	7260001	7280001	0.352941
chr16	7280001	7300001	0.484848
chr16	7300001	7320001	0.653846
chr16	7340001	7360001	0.461538
chr16	7400001	7420001	0.5
chr16	7580001	7600001	0.333333
chr16	8500001	8520001	0.485714
chr16	12360001	12380001	0.433962
chr16	14180001	14200001	0.373134
chr16	15040001	15060001	0.571429
chr16	16080001	16100001	0.416667
chr16	16100001	16120001	0.625
chr16	16880001	16900001	0.931818
chr16	18560001	18580001	0.3
chr16	18580001	18600001	0.4
chr16	19620001	19640001	0.746032
chr16	20660001	20680001	0.305085
chr16	33760001	33780001	0.333333
chr16	34340001	34360001	0.428571
chr16	34920001	34940001	0.333333
chr16	45760001	45780001	0.333333
chr16	47440001	47460001	0.42963
chr16	55560001	55580001	0.460784
chr16	57880001	57900001	0.384
chr16	58760001	58780001	0.311111
chr17	560001	580001	0.336634
chr17	2000001	2020001	0.3
chr17	2020001	2040001	0.5
chr17	6860001	6880001	0.4
chr17	6960001	6980001	0.352941
chr17	10980001	11000001	0.3
chr17	11700001	11720001	0.666667
chr17	11720001	11740001	0.701754
chr17	18320001	18340001	0.692308
chr17	18340001	18360001	1
chr17	18360001	18380001	0.846154
chr17	18380001	18400001	0.547619
chr17	19820001	19840001	0.677419
chr17	20000001	20020001	0.368421
chr17	20020001	20040001	0.7
chr17	20200001	20220001	0.913043
chr17	20220001	20240001	0.972973
chr17	20240001	20260001	0.471698
chr17	20360001	20380001	0.333333
chr17	25460001	25480001	0.4
chr17	25480001	25500001	0.465116
chr17	25560001	25580001	0.592593
chr17	25580001	25600001	0.493333
chr17	37600001	37620001	0.385965
chr17	38480001	38500001	0.340426
chr17	46040001	46060001	0.309091
chr17	50360001	50380001	0.557692
chr17	50800001	50820001	0.487805
chr17	52240001	52260001	0.337838
chr17	52260001	52280001	0.307692
chr17	52420001	52440001	0.5
chr17	52440001	52460001	0.315789
chr17	52640001	52660001	0.333333
chr17	52680001	52700001	0.355932
chr17	55700001	55720001	0.357143
chr17	55720001	55740001	0.307692
chr17	57140001	57160001	0.333333
chr17	57720001	57740001	0.577982
chr17	57740001	57760001	0.324324
chr17	58040001	58060001	0.388889
chr17	58580001	58600001	0.388889
chr17	60040001	60060001	0.666667
chr17	60060001	60080001	0.318182
chr17	60480001	60500001	0.8
chr17	62900001	62920001	0.545455
chr17	64100001	64120001	0.310345
chr18	1080001	1100001	0.333333
chr18	2100001	2120001	0.984375
chr18	2120001	2140001	0.382979
chr18	2160001	2180001	0.430556
chr18	2220001	2240001	0.692308
chr18	3880001	3900001	0.3
chr18	4940001	4960001	0.725806
chr18	4960001	4980001	0.848485
chr18	5080001	5100001	0.30303
chr18	9880001	9900001	0.333333
chr18	25480001	25500001	0.382114
chr18	39260001	39280001	0.637681
chr18	42700001	42720001	0.434783
chr18	45880001	45900001	0.329268
chr18	49020001	49040001	0.333333
chr18	51500001	51520001	0.357143
chr19	240001	260001	0.625
chr19	300001	320001	0.636364
chr19	320001	340001	0.647059
chr19	4100001	4120001	0.628571
chr19	20840001	20860001	0.380952
chr19	21340001	21360001	0.308824
chr19	22400001	22420001	0.355556
chr19	22420001	22440001	0.352941
chr19	22440001	22460001	0.323529
chr19	22840001	22860001	0.333333
chr19	25880001	25900001	0.306667
chr19	37540001	37560001	0.4
chr19	37660001	37680001	0.5
chr19	38180001	38200001	0.3
chr19	38200001	38220001	0.571429
chr19	38220001	38240001	0.3
chr19	38720001	38740001	0.37037
chr19	50400001	50420001	0.377778
chr19	50420001	50440001	0.325581
chr1	2800001	2820001	0.5
chr1	2820001	2840001	0.75
chr1	2860001	2880001	0.5
chr1	3380001	3400001	0.416667
chr1	6200001	6220001	0.338462
chr1	6220001	6240001	0.317073
chr1	14720001	14740001	0.4375
chr1	14740001	14760001	0.74
chr1	19360001	19380001	0.352941
chr1	26540001	26560001	0.5
chr1	31760001	31780001	0.818182
chr1	34640001	34660001	0.566667
chr1	34660001	34680001	0.319444
chr1	35420001	35440001	0.481481
chr1	35620001	35640001	0.3
chr1	37140001	37160001	0.4375
chr1	44760001	44780001	0.428571
chr1	47400001	47420001	0.333333
chr1	47420001	47440001	0.4
chr1	48680001	48700001	0.45
chr1	50440001	50460001	0.358209
chr1	61700001	61720001	0.64
chr1	61720001	61740001	0.764706
chr1	69500001	69520001	0.431034
chr1	69880001	69900001	0.357143
chr1	70060001	70080001	0.421053
chr1	70080001	70100001	0.506024
chr1	70360001	70380001	0.305556
chr1	70480001	70500001	0.4
chr1	71980001	72000001	0.586207
chr1	74160001	74180001	0.428571
chr1	75500001	75520001	0.481481
chr1	80880001	80900001	0.333333
chr1	83200001	83220001	0.758621
chr1	83280001	83300001	0.346154
chr1	84340001	84360001	0.384615
chr1	87240001	87260001	0.4
chr1	87260001	87280001	0.607143
chr1	89060001	89080001	0.339623
chr1	89080001	89100001	0.734694
chr1	93340001	93360001	0.333333
chr1	96900001	96920001	0.4
chr1	98500001	98520001	0.362069
chr1	98560001	98580001	0.325843
chr1	98700001	98720001	0.576923
chr1	98800001	98820001	0.5625
chr1	99220001	99240001	0.454545
chr1	101100001	101120001	0.333333
chr1	101120001	101140001	0.333333
chr1	101140001	101160001	0.444444
chr1	101320001	101340001	0.368421
chr1	109980001	110000001	0.438596
chr1	110360001	110380001	0.346939
chr1	110420001	110440001	0.565217
chr1	110440001	110460001	0.411765
chr1	110760001	110780001	0.383721
chr1	114780001	114800001	0.357143
chr1	115120001	115140001	0.666667
chr1	115140001	115160001	0.4
chr1	115660001	115680001	0.375
chr1	116480001	116500001	0.319588
chr1	116500001	116520001	0.868852
chr1	116880001	116900001	0.428571
chr1	121880001	121900001	0.333333
chr20	1040001	1060001	0.5
chr20	1060001	1080001	0.947368
chr20	3960001	3980001	0.375
chr20	8740001	8760001	0.6875
chr20	13120001	13140001	0.307692
chr20	13520001	13540001	0.407407
chr20	14460001	14480001	0.333333
chr20	15300001	15320001	0.555556
chr20	19680001	19700001	0.465517
chr20	31800001	31820001	0.333333
chr20	38540001	38560001	1
chr20	38800001	38820001	0.6
chr20	39500001	39520001	0.583333
chr20	39520001	39540001	1
chr20	47200001	47220001	0.385185
chr20	47680001	47700001	0.312139
chr20	54500001	54520001	0.306818
chr20	55240001	55260001	0.3
chr20	55280001	55300001	0.515152
chr20	55300001	55320001	0.358696
chr20	55420001	55440001	0.363636
chr20	57840001	57860001	0.911765
chr21	5260001	5280001	0.75
chr21	5700001	5720001	0.666667
chr21	6760001	6780001	0.307692
chr21	8520001	8540001	0.695652
chr21	8980001	9000001	0.4
chr21	13300001	13320001	0.328358
chr21	13840001	13860001	0.962264
chr21	13860001	13880001	0.46875
chr21	20720001	20740001	0.5
chr21	20740001	20760001	0.477273
chr21	21240001	21260001	0.313725
chr21	24500001	24520001	0.545455
chr21	24540001	24560001	0.4
chr21	24560001	24580001	0.363636
chr21	24760001	24780001	0.333333
chr21	24780001	24800001	0.333333
chr21	25160001	25180001	0.468085
chr21	25220001	25240001	0.622642
chr21	26520001	26540001	0.307692
chr21	30040001	30060001	0.330275
chr21	31940001	31960001	0.333333
chr21	31960001	31980001	0.62
chr21	33120001	33140001	0.357143
chr21	33400001	33420001	0.484848
chr21	33420001	33440001	0.592593
chr21	33440001	33460001	0.526316
chr21	35620001	35640001	0.375
chr21	40740001	40760001	0.47541
chr21	40840001	40860001	0.364865
chr21	40860001	40880001	0.401361
chr21	42420001	42440001	0.3
chr21	42440001	42460001	0.615385
chr21	42460001	42480001	0.333333
chr22	7020001	7040001	0.611111
chr22	7960001	7980001	0.462687
chr22	8980001	9000001	0.521739
chr22	9000001	9020001	0.617021
chr22	9020001	9040001	0.5
chr22	11120001	11140001	0.333333
chr22	13280001	13300001	0.545455
chr22	13760001	13780001	0.333333
chr22	17200001	17220001	0.75
chr22	18400001	18420001	0.662651
chr22	18780001	18800001	0.58209
chr22	19740001	19760001	0.363636
chr22	19980001	20000001	0.444444
chr22	20000001	20020001	0.363636
chr22	20140001	20160001	0.466667
chr22	27000001	27020001	0.363636
chr22	27040001	27060001	0.6
chr22	30060001	30080001	0.342105
chr22	39400001	39420001	0.461538
chr22	39420001	39440001	0.375
chr22	47420001	47440001	0.319149
chr22	47440001	47460001	0.568182
chr22	49240001	49260001	0.348214
chr22	49260001	49280001	0.639456
chr22	49280001	49300001	0.59434
chr22	51100001	51120001	0.4
chr22	53300001	53320001	0.4
chr22	59220001	59240001	0.358025
chr22	61340001	61360001	0.333333
chr22	61360001	61380001	0.375
chr23	2640001	2660001	0.333333
chr23	2720001	2740001	0.454545
chr23	2880001	2900001	0.809524
chr23	7680001	7700001	0.4
chr23	9420001	9440001	0.341772
chr23	10040001	10060001	0.466667
chr23	13100001	13120001	0.641026
chr23	16700001	16720001	0.333333
chr23	16720001	16740001	1
chr23	19060001	19080001	0.368421
chr23	26980001	27000001	0.409091
chr23	29600001	29620001	0.375
chr23	32840001	32860001	0.5
chr23	32960001	32980001	1
chr23	34760001	34780001	0.309091
chr23	38060001	38080001	0.727273
chr23	38080001	38100001	0.431373
chr23	38140001	38160001	0.521739
chr23	38160001	38180001	0.583333
chr23	38180001	38200001	0.540541
chr23	45220001	45240001	0.328571
chr23	45300001	45320001	0.321429
chr23	50080001	50100001	0.3
chr23	51000001	51020001	0.571429
chr23	51020001	51040001	0.318182
chr24	40001	60001	0.5
chr24	840001	860001	0.69697
chr24	860001	880001	0.576923
chr24	880001	900001	0.75
chr24	900001	920001	0.342857
chr24	960001	980001	0.363636
chr24	1940001	1960001	0.318182
chr24	23540001	23560001	0.326923
chr24	23560001	23580001	1
chr24	23580001	23600001	0.322581
chr24	23840001	23860001	0.30303
chr24	23860001	23880001	0.930233
chr24	26100001	26120001	0.333333
chr24	35880001	35900001	0.38
chr24	44440001	44460001	0.3
chr24	46420001	46440001	0.54386
chr24	46440001	46460001	0.508475
chr24	46460001	46480001	0.870229
chr24	46540001	46560001	0.557692
chr24	47220001	47240001	0.333333
chr24	47240001	47260001	0.333333
chr25	2960001	2980001	0.30137
chr25	3220001	3240001	0.757576
chr25	3540001	3560001	0.846154
chr25	3560001	3580001	0.733333
chr25	3580001	3600001	0.727273
chr25	3600001	3620001	0.466667
chr25	3620001	3640001	0.363636
chr25	3820001	3840001	0.411765
chr25	4100001	4120001	0.4
chr25	4120001	4140001	0.4
chr25	5060001	5080001	0.5
chr25	6620001	6640001	0.55102
chr25	7420001	7440001	0.625
chr25	7440001	7460001	0.380952
chr25	11000001	11020001	0.333333
chr25	12280001	12300001	0.428571
chr25	15600001	15620001	0.307692
chr25	18060001	18080001	0.645161
chr25	19580001	19600001	0.307692
chr25	19940001	19960001	0.565217
chr25	20460001	20480001	0.385714
chr25	20540001	20560001	0.333333
chr25	20580001	20600001	0.590909
chr25	20620001	20640001	0.4
chr25	26240001	26260001	0.333333
chr25	29380001	29400001	0.368421
chr25	29400001	29420001	0.40625
chr25	29760001	29780001	0.333333
chr25	33020001	33040001	0.352941
chr25	35280001	35300001	0.384615
chr25	36960001	36980001	0.32
chr25	41820001	41840001	0.355769
chr25	50520001	50540001	0.305785
chr26	2840001	2860001	0.318182
chr26	7380001	7400001	0.423077
chr26	8180001	8200001	0.305556
chr26	8200001	8220001	0.307692
chr26	9000001	9020001	0.473684
chr26	9020001	9040001	1
chr26	9040001	9060001	0.666667
chr26	9120001	9140001	1
chr26	16640001	16660001	0.333333
chr26	16660001	16680001	0.705882
chr26	16680001	16700001	0.526316
chr26	16700001	16720001	0.571429
chr26	16720001	16740001	0.736842
chr26	21320001	21340001	0.333333
chr26	24920001	24940001	0.454545
chr26	24940001	24960001	0.325
chr26	27060001	27080001	0.5
chr26	29960001	29980001	0.5
chr26	31100001	31120001	0.305556
chr26	31260001	31280001	0.4375
chr27	1600001	1620001	0.317073
chr27	1820001	1840001	0.8
chr27	4260001	4280001	0.5
chr27	4420001	4440001	0.5
chr27	4600001	4620001	0.4
chr27	5120001	5140001	0.8
chr27	5200001	5220001	0.333333
chr27	27680001	27700001	0.388889
chr27	29240001	29260001	0.609195
chr27	30660001	30680001	0.365385
chr27	34040001	34060001	0.315789
chr27	37320001	37340001	0.372549
chr27	40360001	40380001	0.533333
chr27	40680001	40700001	0.358025
chr27	41040001	41060001	0.365385
chr28	1880001	1900001	0.4
chr28	4200001	4220001	0.697479
chr28	6600001	6620001	0.6
chr28	13620001	13640001	0.576923
chr28	13640001	13660001	0.421053
chr28	26020001	26040001	0.619048
chr28	27780001	27800001	0.74
chr28	35080001	35100001	0.333333
chr28	38560001	38580001	0.431655
chr28	40340001	40360001	0.39823
chr28	41120001	41140001	0.714286
chr28	41140001	41160001	0.333333
chr29	13260001	13280001	0.333333
chr29	15860001	15880001	0.854167
chr29	15880001	15900001	0.424242
chr29	32560001	32580001	0.655172
chr29	32580001	32600001	0.869565
chr29	32600001	32620001	0.772727
chr29	32620001	32640001	0.809524
chr29	32640001	32660001	0.555556
chr29	32980001	33000001	0.458333
chr29	34800001	34820001	0.375
chr2	2580001	2600001	0.571429
chr2	5900001	5920001	1
chr2	6060001	6080001	0.539474
chr2	6320001	6340001	0.333333
chr2	6360001	6380001	0.666667
chr2	6380001	6400001	0.5
chr2	24220001	24240001	0.375
chr2	24760001	24780001	0.358974
chr2	34540001	34560001	0.333333
chr2	37320001	37340001	0.622222
chr2	37340001	37360001	0.9
chr2	37360001	37380001	0.315789
chr2	40680001	40700001	0.333333
chr2	42740001	42760001	0.5
chr2	50740001	50760001	0.5
chr2	50760001	50780001	0.944444
chr2	50780001	50800001	0.928571
chr2	50800001	50820001	0.583333
chr2	51500001	51520001	0.363636
chr2	52580001	52600001	0.380952
chr2	54600001	54620001	0.702128
chr2	57460001	57480001	0.322581
chr2	57680001	57700001	0.529412
chr2	58580001	58600001	0.343284
chr2	59120001	59140001	0.371429
chr2	79380001	79400001	0.333333
chr2	81720001	81740001	0.636364
chr2	81740001	81760001	0.333333
chr2	82420001	82440001	0.377778
chr2	82460001	82480001	0.333333
chr30	100001	120001	0.454545
chr30	260001	280001	0.436364
chr30	280001	300001	0.44
chr30	300001	320001	0.413043
chr30	320001	340001	0.537037
chr30	340001	360001	0.935065
chr30	380001	400001	0.439024
chr30	680001	700001	0.487179
chr30	740001	760001	0.425532
chr30	820001	840001	0.885714
chr30	840001	860001	0.617647
chr30	2320001	2340001	0.333333
chr30	5180001	5200001	0.333333
chr30	5220001	5240001	0.8
chr30	5240001	5260001	0.642857
chr30	7100001	7120001	0.533333
chr30	8100001	8120001	0.666667
chr30	8160001	8180001	0.833333
chr30	8200001	8220001	0.416667
chr30	8220001	8240001	0.333333
chr30	12060001	12080001	0.384615
chr30	17280001	17300001	0.424242
chr30	21780001	21800001	0.333333
chr30	22200001	22220001	0.333333
chr30	22240001	22260001	0.5
chr30	22260001	22280001	0.333333
chr30	22280001	22300001	0.5
chr30	22360001	22380001	0.333333
chr30	35500001	35520001	0.346154
chr30	35520001	35540001	0.575758
chr30	35540001	35560001	0.522727
chr30	35560001	35580001	0.473684
chr30	35580001	35600001	0.454545
chr30	37900001	37920001	0.5
chr30	38640001	38660001	0.6
chr30	39440001	39460001	0.444444
chr31	80001	100001	0.5
chr31	500001	520001	0.5
chr31	3180001	3200001	0.333333
chr31	3200001	3220001	0.375
chr31	3220001	3240001	0.416667
chr31	4560001	4580001	0.333333
chr31	5680001	5700001	0.4
chr31	12900001	12920001	0.75
chr31	21160001	21180001	0.304348
chr31	23380001	23400001	0.363636
chr31	26500001	26520001	0.306122
chr31	27740001	27760001	0.313953
chr31	27760001	27780001	0.75
chr31	31200001	31220001	0.722222
chr31	31280001	31300001	0.352941
chr31	32840001	32860001	0.419753
chr31	35300001	35320001	0.5
chr31	35660001	35680001	0.30303
chr31	35680001	35700001	0.619048
chr31	36020001	36040001	0.407407
chr31	36040001	36060001	0.345455
chr31	36220001	36240001	0.45
chr31	36260001	36280001	0.529412
chr31	36440001	36460001	0.387755
chr31	37680001	37700001	0.301587
chr31	38000001	38020001	0.342857
chr31	39520001	39540001	0.463768
chr32	440001	460001	0.307692
chr32	6900001	6920001	0.3
chr32	6980001	7000001	0.409091
chr32	7180001	7200001	0.352941
chr32	14760001	14780001	0.4
chr32	18380001	18400001	1
chr32	21040001	21060001	0.333333
chr32	21100001	21120001	0.423077
chr32	24580001	24600001	0.335878
chr32	29880001	29900001	0.461538
chr32	29940001	29960001	0.333333
chr32	32160001	32180001	0.357143
chr32	35100001	35120001	0.357143
chr32	38240001	38260001	0.349206
chr32	38460001	38480001	0.633333
chr32	38720001	38740001	0.459184
chr33	1560001	1580001	0.483607
chr33	1720001	1740001	0.36
chr33	4320001	4340001	0.5
chr33	12820001	12840001	0.388889
chr33	12840001	12860001	0.481481
chr33	13460001	13480001	0.375
chr33	28520001	28540001	0.529412
chr33	28540001	28560001	0.616667
chr33	28860001	28880001	0.449438
chr33	29480001	29500001	0.326087
chr33	29800001	29820001	0.411765
chr33	30080001	30100001	0.5
chr33	30100001	30120001	0.363636
chr34	4460001	4480001	0.309091
chr34	4480001	4500001	0.639344
chr34	5560001	5580001	0.322581
chr34	12080001	12100001	0.421053
chr34	12100001	12120001	0.345679
chr34	14100001	14120001	0.592593
chr34	14160001	14180001	1
chr34	14200001	14220001	0.625
chr34	14340001	14360001	0.454545
chr34	14580001	14600001	0.365079
chr34	17680001	17700001	0.642857
chr34	17700001	17720001	0.553191
chr34	18380001	18400001	0.518519
chr34	18400001	18420001	0.375
chr34	30360001	30380001	0.507042
chr34	30380001	30400001	0.489796
chr34	36580001	36600001	0.528571
chr34	40860001	40880001	0.636364
chr35	40001	60001	0.426667
chr35	1560001	1580001	0.371134
chr35	5640001	5660001	0.36
chr35	16560001	16580001	0.411765
chr35	22480001	22500001	0.507246
chr36	1680001	1700001	0.352273
chr36	2960001	2980001	0.355263
chr36	3540001	3560001	0.333333
chr36	3560001	3580001	0.938776
chr36	3580001	3600001	0.885714
chr36	4120001	4140001	0.431034
chr36	4600001	4620001	0.533333
chr36	4860001	4880001	0.315789
chr36	5160001	5180001	0.6
chr36	5180001	5200001	0.8
chr36	5200001	5220001	0.828125
chr36	6780001	6800001	0.371429
chr36	7020001	7040001	0.6
chr36	7040001	7060001	0.357143
chr36	13940001	13960001	0.6
chr36	14020001	14040001	0.368421
chr36	14320001	14340001	0.459016
chr36	14680001	14700001	0.333333
chr36	24560001	24580001	0.4
chr37	920001	940001	0.461538
chr37	940001	960001	0.53125
chr37	960001	980001	0.305556
chr37	1980001	2000001	0.428571
chr37	11960001	11980001	0.7
chr37	11980001	12000001	0.809524
chr37	12000001	12020001	0.851852
chr37	12020001	12040001	0.875
chr37	12160001	12180001	0.916667
chr37	12180001	12200001	0.8125
chr37	12200001	12220001	0.4375
chr37	12220001	12240001	0.307692
chr37	16740001	16760001	0.311111
chr37	19980001	20000001	0.434783
chr37	20260001	20280001	0.6
chr37	28820001	28840001	0.732394
chr37	28840001	28860001	0.459459
chr37	28880001	28900001	0.434343
chr37	30220001	30240001	0.333333
chr37	30260001	30280001	0.333333
chr37	30280001	30300001	0.444444
chr37	30300001	30320001	0.5
chr37	30320001	30340001	0.636364
chr37	30340001	30360001	0.625
chr38	5860001	5880001	0.444444
chr38	5880001	5900001	0.625
chr38	20240001	20260001	0.390625
chr38	20720001	20740001	0.333333
chr38	20840001	20860001	0.333333
chr38	20860001	20880001	0.309524
chr38	20880001	20900001	0.57971
chr38	21960001	21980001	0.543478
chr38	23580001	23600001	0.333333
chr3	60001	80001	0.428571
chr3	80001	100001	0.903226
chr3	100001	120001	1
chr3	160001	180001	0.416667
chr3	1840001	1860001	0.5
chr3	6840001	6860001	0.365079
chr3	26000001	26020001	0.413043
chr3	27440001	27460001	0.382979
chr3	31360001	31380001	0.354839
chr3	31480001	31500001	0.3
chr3	33100001	33120001	0.3
chr3	33140001	33160001	0.4
chr3	35800001	35820001	0.8
chr3	35820001	35840001	1
chr3	35880001	35900001	0.457364
chr3	36060001	36080001	0.567308
chr3	36080001	36100001	0.333333
chr3	36180001	36200001	0.411765
chr3	36200001	36220001	0.808511
chr3	36220001	36240001	0.352941
chr3	36280001	36300001	0.8
chr3	36340001	36360001	0.388889
chr3	37360001	37380001	0.6
chr3	37480001	37500001	0.5
chr3	39140001	39160001	0.348837
chr3	43860001	43880001	0.484848
chr3	54140001	54160001	0.428571
chr3	62300001	62320001	0.382979
chr3	62320001	62340001	0.322581
chr3	64720001	64740001	0.4
chr3	65220001	65240001	0.454545
chr3	69060001	69080001	0.352941
chr3	69880001	69900001	0.461538
chr3	69900001	69920001	0.694444
chr3	72380001	72400001	0.727273
chr3	72540001	72560001	0.62963
chr3	72560001	72580001	0.705882
chr3	72580001	72600001	0.434783
chr3	72700001	72720001	0.383333
chr3	72720001	72740001	0.375
chr3	72880001	72900001	0.870968
chr3	72900001	72920001	0.37931
chr3	83880001	83900001	0.607143
chr3	83900001	83920001	0.597826
chr3	84180001	84200001	0.30303
chr3	84780001	84800001	0.481481
chr3	84980001	85000001	0.617647
chr4	80001	100001	0.333333
chr4	5960001	5980001	0.5
chr4	7040001	7060001	0.3
chr4	16300001	16320001	0.614286
chr4	20920001	20940001	0.425743
chr4	24020001	24040001	0.347826
chr4	29640001	29660001	0.568966
chr4	33900001	33920001	0.338028
chr4	34080001	34100001	0.695652
chr4	34940001	34960001	0.465753
chr4	37000001	37020001	0.710526
chr4	37020001	37040001	0.972222
chr4	37040001	37060001	0.366667
chr4	40200001	40220001	0.59322
chr4	45740001	45760001	0.307692
chr4	46000001	46020001	0.325
chr4	47740001	47760001	0.833333
chr4	58440001	58460001	0.590909
chr4	60080001	60100001	0.375
chr4	61160001	61180001	0.310345
chr4	61180001	61200001	0.75
chr4	61200001	61220001	0.555556
chr4	61600001	61620001	0.3
chr4	61660001	61680001	0.555556
chr4	62400001	62420001	0.393939
chr4	62640001	62660001	0.526316
chr4	64820001	64840001	0.428571
chr4	65580001	65600001	0.314286
chr4	65600001	65620001	0.676471
chr4	68380001	68400001	0.348837
chr4	69120001	69140001	0.423729
chr4	69320001	69340001	0.689655
chr4	69740001	69760001	0.380952
chr4	71360001	71380001	0.5
chr4	74920001	74940001	0.333333
chr4	82520001	82540001	0.428571
chr4	82540001	82560001	0.376344
chr5	820001	840001	0.444444
chr5	1640001	1660001	0.333333
chr5	1720001	1740001	0.520833
chr5	1880001	1900001	0.39759
chr5	1900001	1920001	0.601942
chr5	5440001	5460001	0.354167
chr5	5460001	5480001	0.763636
chr5	9440001	9460001	0.5
chr5	9460001	9480001	0.354839
chr5	9480001	9500001	0.416667
chr5	9740001	9760001	0.5
chr5	9760001	9780001	0.527027
chr5	11260001	11280001	0.391304
chr5	19020001	19040001	0.355263
chr5	21060001	21080001	0.636364
chr5	21240001	21260001	0.714286
chr5	21260001	21280001	0.333333
chr5	22600001	22620001	0.375
chr5	23680001	23700001	0.375
chr5	23700001	23720001	0.470588
chr5	23720001	23740001	0.56
chr5	23760001	23780001	0.9
chr5	23820001	23840001	0.352941
chr5	23840001	23860001	0.5
chr5	24400001	24420001	0.421053
chr5	24440001	24460001	0.333333
chr5	30740001	30760001	0.37931
chr5	31460001	31480001	0.333333
chr5	39720001	39740001	0.333333
chr5	40900001	40920001	0.636364
chr5	42180001	42200001	0.5
chr5	42640001	42660001	1
chr5	46620001	46640001	0.342105
chr5	46760001	46780001	0.444444
chr5	47340001	47360001	0.593496
chr5	47440001	47460001	0.318182
chr5	47460001	47480001	0.363636
chr5	47520001	47540001	0.3125
chr5	47560001	47580001	0.428571
chr5	61020001	61040001	0.418182
chr5	61040001	61060001	0.351852
chr5	63800001	63820001	0.733333
chr5	69900001	69920001	0.365385
chr5	76060001	76080001	0.877551
chr5	78060001	78080001	0.470588
chr5	78240001	78260001	0.684211
chr5	78300001	78320001	0.408602
chr5	78860001	78880001	0.333333
chr5	80080001	80100001	0.555556
chr5	81240001	81260001	0.5
chr5	81260001	81280001	0.333333
chr5	84840001	84860001	0.5
chr6	5800001	5820001	0.848485
chr6	5820001	5840001	0.583333
chr6	5960001	5980001	0.325
chr6	5980001	6000001	0.37037
chr6	6900001	6920001	0.354167
chr6	7060001	7080001	0.887324
chr6	8160001	8180001	0.347826
chr6	8280001	8300001	0.307692
chr6	8640001	8660001	0.386364
chr6	18280001	18300001	0.56
chr6	22660001	22680001	0.352941
chr6	23220001	23240001	0.322581
chr6	23800001	23820001	0.53125
chr6	23860001	23880001	0.459459
chr6	23900001	23920001	0.890625
chr6	23960001	23980001	0.421687
chr6	24000001	24020001	0.318182
chr6	28300001	28320001	0.383178
chr6	36700001	36720001	0.55
chr6	36720001	36740001	0.376812
chr6	36740001	36760001	0.458824
chr6	37860001	37880001	0.304348
chr6	37900001	37920001	0.310345
chr6	38660001	38680001	0.485714
chr6	49200001	49220001	0.554217
chr6	61260001	61280001	0.756757
chr6	68940001	68960001	0.411765
chr6	69180001	69200001	0.526316
chr6	69200001	69220001	0.5
chr6	72880001	72900001	0.579288
chr6	72920001	72940001	0.429688
chr6	72940001	72960001	0.510684
chr6	72960001	72980001	0.63354
chr7	6540001	6560001	0.36
chr7	11000001	11020001	0.309859
chr7	13940001	13960001	0.3125
chr7	13960001	13980001	0.380952
chr7	13980001	14000001	0.75
chr7	14000001	14020001	0.477273
chr7	15340001	15360001	0.425
chr7	16240001	16260001	0.6
chr7	16280001	16300001	0.428571
chr7	16660001	16680001	0.30303
chr7	18360001	18380001	0.333333
chr7	20140001	20160001	0.447761
chr7	20720001	20740001	0.518519
chr7	21540001	21560001	0.4
chr7	34860001	34880001	0.384615
chr7	37340001	37360001	0.4375
chr7	38000001	38020001	0.375
chr7	40740001	40760001	0.308725
chr7	40760001	40780001	0.401198
chr7	43120001	43140001	0.736842
chr7	43220001	43240001	0.478261
chr7	43280001	43300001	0.5
chr7	44960001	44980001	0.376344
chr7	45020001	45040001	0.615385
chr7	45040001	45060001	0.3
chr7	52660001	52680001	0.5
chr7	53160001	53180001	0.428571
chr7	57720001	57740001	0.352941
chr7	59380001	59400001	0.352113
chr7	62420001	62440001	0.333333
chr7	63200001	63220001	0.315789
chr7	64020001	64040001	0.448276
chr7	64040001	64060001	0.882353
chr7	64060001	64080001	0.882353
chr7	64080001	64100001	0.714286
chr7	64100001	64120001	0.4
chr7	66160001	66180001	0.5
chr7	66280001	66300001	0.75
chr7	67560001	67580001	0.396552
chr7	75460001	75480001	0.306667
chr7	75500001	75520001	0.509091
chr7	75560001	75580001	0.534091
chr7	76400001	76420001	0.450549
chr7	77680001	77700001	0.375
chr7	79300001	79320001	0.733333
chr7	80780001	80800001	0.45
chr8	2200001	2220001	0.30303
chr8	7240001	7260001	0.327586
chr8	10760001	10780001	1
chr8	14940001	14960001	0.3
chr8	18220001	18240001	0.393939
chr8	21440001	21460001	0.4
chr8	22700001	22720001	0.342857
chr8	24100001	24120001	0.363636
chr8	24640001	24660001	0.411765
chr8	26260001	26280001	0.722222
chr8	31120001	31140001	0.906977
chr8	31140001	31160001	0.644444
chr8	39820001	39840001	0.466667
chr8	39840001	39860001	0.595745
chr8	39860001	39880001	0.64
chr8	39880001	39900001	0.85
chr8	40560001	40580001	0.6
chr8	40620001	40640001	0.84
chr8	40640001	40660001	0.84
chr8	40660001	40680001	0.318182
chr8	41260001	41280001	0.472727
chr8	41280001	41300001	0.775862
chr8	43400001	43420001	0.72
chr8	43440001	43460001	0.615385
chr8	44640001	44660001	0.444444
chr8	44660001	44680001	0.555556
chr8	44680001	44700001	0.333333
chr8	46680001	46700001	0.5
chr8	46700001	46720001	0.3
chr8	46940001	46960001	0.894737
chr8	47600001	47620001	0.506849
chr8	59660001	59680001	0.691099
chr8	59980001	60000001	0.377358
chr8	68600001	68620001	0.363636
chr8	68620001	68640001	0.62963
chr8	71160001	71180001	0.607143
chr8	72320001	72340001	0.319444
chr9	1820001	1840001	0.447368
chr9	7660001	7680001	0.416667
chr9	8580001	8600001	1
chr9	8600001	8620001	0.666667
chr9	8640001	8660001	0.5
chr9	8660001	8680001	0.5
chr9	8680001	8700001	0.375
chr9	8720001	8740001	0.538462
chr9	8740001	8760001	0.333333
chr9	8760001	8780001	0.333333
chr9	8800001	8820001	1
chr9	8900001	8920001	0.333333
chr9	8940001	8960001	1
chr9	8960001	8980001	0.483871
chr9	9000001	9020001	0.372881
chr9	9020001	9040001	0.869565
chr9	9040001	9060001	0.690476
chr9	9320001	9340001	0.315789
chr9	10340001	10360001	0.307692
chr9	10760001	10780001	0.75
chr9	12620001	12640001	0.985714
chr9	12640001	12660001	0.978261
chr9	12660001	12680001	0.611111
chr9	16760001	16780001	1
chr9	16800001	16820001	1
chr9	17340001	17360001	0.5
chr9	17380001	17400001	1
chr9	17400001	17420001	1
chr9	17440001	17460001	0.333333
chr9	17740001	17760001	0.367816
chr9	17760001	17780001	0.444444
chr9	18020001	18040001	1
chr9	18120001	18140001	0.333333
chr9	18840001	18860001	0.30303
chr9	19000001	19020001	0.315789
chr9	19020001	19040001	0.307692
chr9	26880001	26900001	0.327586
chr9	26900001	26920001	0.415094
chr9	27340001	27360001	0.358025
chr9	36180001	36200001	0.363636
chr9	37460001	37480001	0.34
chr9	40580001	40600001	0.518519
chr9	42820001	42840001	0.434783
chr9	42860001	42880001	0.631579
chr9	42960001	42980001	0.846154
chr9	42980001	43000001	0.647059
chr9	43780001	43800001	0.333333
chr9	44880001	44900001	0.409091
chr9	46000001	46020001	0.333333
chr9	46180001	46200001	0.333333
chr9	46200001	46220001	0.944444
chr9	46220001	46240001	0.333333
chr9	46280001	46300001	0.9
chr9	46300001	46320001	0.933333
chr9	49000001	49020001	0.580645
chr9	49040001	49060001	0.375
chr9	49160001	49180001	0.301205
chr9	52480001	52500001	0.352941
chr9	52540001	52560001	0.32
chr9	52640001	52660001	0.545455
chr9	53180001	53200001	0.333333
chr9	53980001	54000001	0.428571
chr9	56820001	56840001	0.409091
chr9	57480001	57500001	0.341463
chr9	57780001	57800001	0.4
chr9	58020001	58040001	0.333333
chr9	58560001	58580001	0.35
chr9	60160001	60180001	0.515789
